# Supplementary material for: Rainfall variations in central Indo-Pacific over the past 2,700 y
Source: Proc Natl Acad Sci U S A. 2019 Aug 12;116(35):17201–6. doi: 10.1073/pnas.1903167116 (PMC6717306; doi:10.1073/pnas.1903167116)
Supplement: Supplementary File [file pnas.1903167116.sd01.xls]

## Sheet: Sheet1
Depth from top	Year	d18O	Depth from top	Year	d18O	Depth from top	Year	d18O	Year (AD)	d18O
(mm)-TK16	AD	(‰,VPDB)	(mm)-TK131	AD	(‰,VPDB)	(mm)-TK133	AD	(‰,VPDB)	TK combined	(‰,VPDB)
0.5	998.564	-4.2084	1	2004.36	-5.555	0.1	1867.92	-3.549	2004.36	-5.555
2	989.731	-4.6903	2	2003.82	-5.3145	0.5	1863.46	-3.135	2003.82	-5.3145
4	975.808	-4.3387	3	2003.25	-5.0385	1	1857.94	-3.305	2003.25	-5.039
6	963.719	-4.522	4	2002.64	-5.0534	1.5	1852.52	-3.162	2002.64	-5.053
8	954.543	-4.7097	5	2001.98	-5.1899	2	1847.2	-3.48	2001.98	-5.19
10	946.162	-4.6658	6	2001.26	-4.6494	2.5	1841.99	-3.098	2001.26	-4.649
12	938.452	-4.6591	7	2000.45	-4.9643	3	1836.91	-3.824	2000.45	-4.964
14	931.29	-4.6156	8	1999.57	-4.4407	3.5	1831.97	-3.389	1999.57	-4.441
16	924.555	-4.5467	9	1998.64	-4.8567	4	1827.19	-3.369	1998.64	-4.857
18	918.122	-4.2886	10	1997.67	-4.7416	4.5	1822.57	-3.074	1997.67	-4.742
20	911.869	-4.4688	11	1996.66	-4.987	5	1818.13	-3.744	1996.66	-4.987
22	905.674	-4.3968	12	1995.64	-4.7357	5.5	1813.88	-2.765	1995.64	-4.736
24	899.413	-4.3849	13	1994.61	-4.7913	6	1809.83	-3.454	1994.61	-4.791
26	893.049	-4.6203	14	1993.59	-4.8586	6.5	1806	-3.587	1993.59	-4.859
28	886.732	-4.7492	15	1992.59	-5.0219	7	1802.39	-3.304	1992.59	-5.022
30	880.472	-4.784	16	1991.62	-4.5113	7.5	1799.03	-3.226	1991.62	-4.511
32	874.272	-4.5599	17	1990.69	-4.2344	8	1795.92	-3.377	1990.69	-4.234
34	868.136	-4.5894	18	1989.81	-4.3199	8.5	1793.07	-3.299	1989.81	-4.32
36	862.067	-4.6197	19	1989	-4.8082	9	1790.5	-3.377	1989	-4.808
38	856.067	-4.4726	20	1988.24	-4.3914	9.5	1788.26	-3.22	1988.24	-4.391
40	850.139	-4.9203	21	1987.49	-5.3487	10	1786.32	-3.885	1987.49	-5.349
42	844.287	-4.8784	22	1986.76	-4.3458	10.5	1784.63	-3.465	1986.76	-4.346
44	838.513	-4.8343	23	1986.05	-4.9327	11	1783.11	-4.036	1986.05	-4.933
46	832.821	-4.7333	24	1985.34	-5.0842	11.5	1781.69	-3.424	1985.34	-5.084
48	827.214	-4.4788	25	1984.65	-4.4157	12	1780.32	-4.01	1984.65	-4.416
50	821.693	-4.3454	26	1983.97	-4.6581	12.5	1778.91	-2.654	1983.97	-4.658
52	816.263	-4.7501	27	1983.31	-4.6579	13	1777.4	-3.697	1983.31	-4.658
54	810.927	-4.6925	28	1982.65	-4.7692	13.5	1775.73	-3.028	1982.65	-4.769
56	805.687	-4.6242	29	1982	-4.5679	14	1773.82	-3.352	1982	-4.568
58	800.546	-4.7537	30	1981.37	-4.6122	14.5	1771.6	-3.345	1981.37	-4.612
60	795.507	-4.7136	31	1980.74	-4.8198	15	1769.01	-3.639	1980.74	-4.82
62	790.574	-4.5011	32	1980.12	-4.8352	15.5	1765.74	-3.431	1980.12	-4.835
64	785.75	-4.2389	33	1979.5	-4.5758	16	1761.56	-3.702	1979.5	-4.576
66	781.052	-4.6729	34	1978.9	-4.5394	16.5	1756.55	-3.583	1978.9	-4.539
68	776.51	-4.9058	35	1978.29	-4.921	17	1750.77	-4.061	1978.29	-4.921
70	772.105	-4.8343	36	1977.7	-4.8366	17.5	1744.31	-3.689	1977.7	-4.837
72	767.819	-5.1851	37	1977.1	-4.87	18	1737.22	-3.951	1977.1	-4.87
74	763.63	-4.5692	38	1976.51	-5.0107	18.5	1729.59	-3.649	1976.51	-5.011
76	759.52	-4.3457	39	1975.92	-4.9397	19	1721.49	-4.026	1975.92	-4.94
78	755.467	-4.8137	40	1975.34	-4.9744	19.5	1712.98	-2.887	1975.34	-4.974
80	751.453	-4.724	41	1974.75	-5.0265	20	1704.15	-4.071	1974.75	-5.027
82	747.457	-4.778	42	1974.17	-5.038	20.5	1695.06	-3.804	1974.17	-5.038
84	743.459	-5.0059	43	1973.58	-4.8403	21	1685.78	-3.738	1973.58	-4.84
86	739.439	-5.1002	44	1972.99	-5.1069	21.5	1676.39	-3.43	1972.99	-5.107
88	735.378	-4.9755	45	1972.41	-4.6079	22	1666.95	-3.784	1972.41	-4.608
90	730.918	-4.6419	46	1971.82	-5.0803	22.5	1657.55	-3.269	1971.82	-5.08
92	726.371	-4.5881	47	1971.24	-4.5825	23	1648.25	-3.736	1971.24	-4.583
94	722.279	-4.8192	48	1970.67	-4.695	23.5	1638.01	-3.481	1970.67	-4.695
96	718.025	-4.9079	49	1970.09	-4.8592	24	1626	-3.544	1970.09	-4.859
98	713.138	-5.4267	50	1969.52	-4.4861	24.5	1612.6	-3.195	1969.52	-4.486
100	707.147	-4.7242	51	1968.95	-4.9567	25	1598.19	-3.351	1968.95	-4.957
102	697.57	-4.5918	52	1968.39	-4.7422	25.5	1583.18	-3.109	1968.39	-4.742
104	683.742	-4.3288	53	1967.83	-4.9158	26	1567.93	-3.952	1967.83	-4.916
106	673.813	-4.6775	54	1967.28	-5.074	26.5	1552.84	-3.217	1967.28	-5.074
108	667.001	-5.0592	55	1966.73	-4.5006	27	1538.29	-4.154	1966.73	-4.501
110	661.037	-4.8398	56	1966.18	-4.8374	27.5	1524.67	-3.303	1966.18	-4.837
112	655.777	-4.6937	57	1965.64	-4.8902	28	1512.36	-3.745	1965.64	-4.89
114	651.08	-5.0011	58	1965.1	-4.4644	28.5	1501.76	-3.299	1965.1	-4.464
116	646.803	-4.8351	59	1964.57	-4.7086	29	1493.24	-3.542	1964.57	-4.709
118	642.803	-4.9492	60	1964.04	-4.5091	29.5	1487.2	-3.485	1964.04	-4.509
120	638.937	-4.7367	61	1963.52	-4.6669	30	1484.02	-3.719	1963.52	-4.667
122	635.063	-5.2892	62	1963	-4.4956	30.5	1482.56	-3.518	1963	-4.496
124	631.038	-4.9923	63	1962.49	-4.9072	31	1481.39	-3.982	1962.49	-4.907
126	626.719	-4.9621	64	1961.99	-4.4929	31.5	1480.45	-3.492	1961.99	-4.493
128	621.964	-5.2911	65	1961.49	-4.4628	32	1479.69	-3.82	1961.49	-4.463
130	616.629	-4.3066	66	1960.99	-4.598	32.5	1479.05	-3.671	1960.99	-4.598
132	610.488	-4.8697	67	1960.5	-4.5597	33	1478.48	-4.002	1960.5	-4.56
134	603.45	-4.4444	68	1960.02	-4.297	33.5	1477.91	-3.383	1960.02	-4.297
136	595.864	-4.7574	69	1959.54	-4.5229	34	1477.3	-3.974	1959.54	-4.523
138	588.098	-4.9261	70	1959.07	-4.4901	34.5	1476.58	-3.617	1959.07	-4.49
140	580.516	-4.905	71	1958.6	-4.7291	35	1475.71	-3.66	1958.6	-4.729
142	573.485	-4.585	72	1958.14	-4.8773	35.5	1474.62	-4.035	1958.14	-4.877
144	567.346	-4.8798	73	1957.68	-4.444	36	1473.25	-4.071	1957.68	-4.444
146	561.822	-4.7773	74	1957.23	-4.7647	36.5	1471.09	-3.612	1957.23	-4.765
148	556.667	-4.9527	75	1956.77	-4.5913	37	1467.79	-4.042	1956.77	-4.591
150	551.807	-4.8025	76	1956.33	-4.5604	37.5	1463.6	-3.303	1956.33	-4.56
152	547.17	-4.7709	77	1955.88	-4.381	38	1458.76	-3.674	1955.88	-4.381
154	542.683	-4.659	78	1955.44	-4.7465	38.5	1453.53	-3.194	1955.44	-4.747
156	538.273	-4.5174	79	1955	-4.4397	39	1448.14	-3.724	1955	-4.44
158	533.867	-4.6656	80	1954.56	-4.9405	39.5	1442.84	-3.442	1954.56	-4.941
160	529.394	-4.545	81	1954.13	-5.066	40	1437.87	-4.146	1954.13	-5.066
162	524.779	-4.3488	82	1953.7	-4.6013	40.5	1433.49	-3.65	1953.7	-4.601
164	519.95	-4.4703	83	1953.27	-5.3719	41	1429.8	-4.038	1953.27	-5.372
166	514.835	-4.3804	84	1952.84	-5.2778	41.5	1426.37	-4.014	1952.84	-5.278
168	509.359	-4.2482	85	1952.41	-5.5572	42	1422.61	-3.946	1952.41	-5.557
170	503.449	-4.6657	86	1951.98	-5.0861	42.5	1417.94	-3.871	1951.98	-5.086
172	497.146	-4.5194	87	1951.55	-4.4848	43	1410.74	-4.516	1951.55	-4.485
174	490.516	-4.726	88	1951.13	-4.8124	43.5	1400.86	-4.016	1951.13	-4.812
176	483.626	-4.4368	89	1950.7	-4.7954	44	1389.9	-4.452	1950.7	-4.795
178	476.542	-5.0493	90	1950.28	-4.8268	44.5	1379.43	-3.837	1950.28	-4.827
180	469.333	-4.6295	91	1949.85	-4.9339	45	1371.06	-4.039	1949.85	-4.934
182	462.064	-4.7429	92	1949.42	-4.7614	45.5	1365.01	-3.876	1949.42	-4.761
184	454.804	-4.9647	93	1948.99	-4.9748	46	1360.08	-3.682	1948.99	-4.975
186	447.618	-5.1527	94	1948.57	-4.864	46.5	1355.77	-3.66	1948.57	-4.864
188	440.574	-4.4573	95	1948.15	-4.8226	47	1351.55	-3.86	1948.15	-4.823
190	433.739	-4.5906	96	1947.74	-4.6334	47.5	1346.91	-3.614	1947.74	-4.633
192	427.18	-4.7429	97	1947.34	-4.8683	48	1341.32	-3.741	1947.34	-4.868
194	420.964	-4.7857	98	1946.95	-4.5817	48.5	1334.27	-3.356	1946.95	-4.582
196	415.158	-4.8815	99	1946.56	-5.1111	49	1322.39	-3.716	1946.56	-5.111
198	409.947	-4.8075	100	1946.17	-5.0305	49.5	1304.48	-3.736	1946.17	-5.031
200	405.39	-4.5876	101	1945.78	-4.7846	50	1283.2	-3.918	1945.78	-4.785
202	401.362	-4.6205	102	1945.4	-5.2293	50.5	1261.24	-3.526	1945.4	-5.229
204	397.739	-4.5805	103	1945.01	-5.2098	51	1241.25	-3.659	1945.01	-5.21
206	394.397	-4.8595	104	1944.62	-5.0419	51.5	1225.92	-3.856	1944.62	-5.042
208	391.21	-4.8499	105	1944.23	-4.9945	52	1217.92	-3.891	1944.23	-4.995
210	388.055	-4.3816	106	1943.84	-5.0439	52.5	1214.71	-3.734	1943.84	-5.044
212	384.808	-4.7995	107	1943.45	-4.7404	53	1211.91	-3.901	1943.45	-4.74
214	381.343	-4.6146	108	1943.04	-5.0646	53.5	1209.49	-3.468	1943.04	-5.065
216	377.537	-4.6889	109	1942.64	-4.9288	54	1207.4	-3.825	1942.64	-4.929
218	373.266	-5.044	110	1942.22	-5.0392	54.5	1205.62	-3.731	1942.22	-5.039
220	368.404	-4.5004	111	1941.8	-4.8978	55	1204.1	-3.902	1941.8	-4.898
222	362.827	-4.5804	112	1941.36	-4.7204	55.5	1202.79	-3.739	1941.36	-4.72
224	356.412	-4.5683	113	1940.91	-4.7847	56	1201.66	-3.92	1940.91	-4.785
226	349.033	-4.9638	114	1940.46	-4.8071	56.5	1200.67	-3.889	1940.46	-4.807
228	340.566	-4.7251	115	1939.99	-4.7098	57	1199.78	-4.008	1939.99	-4.71
230	327.421	-4.6967	116	1939.5	-4.6754	57.5	1198.95	-3.9	1939.5	-4.675
232	298.678	-4.4253	117	1939	-4.4962	58	1198.14	-4.146	1939	-4.496
234	275.489	-4.4833	118	1938.48	-4.888	58.5	1197.3	-3.895	1938.48	-4.888
236	259.096	-4.6546	119	1937.93	-4.7825	59	1196.4	-4.023	1937.93	-4.783
238	244.274	-4.517	120	1937.35	-4.667	59.5	1195.4	-3.821	1937.35	-4.667
240	230.785	-4.7047	121	1936.75	-4.4481	60	1194.26	-3.989	1936.75	-4.448
242	218.394	-4.8827	122	1936.13	-4.442	60.5	1192.94	-3.89	1936.13	-4.442
244	206.864	-5.1053	123	1935.49	-4.3618	61	1191.39	-3.98	1935.49	-4.362
246	195.961	-5.219	124	1934.83	-4.5531	61.5	1189.59	-4.103	1934.83	-4.553
248	185.447	-5.1683	125	1934.16	-4.3162	62	1187.48	-3.8	1934.16	-4.316
250	175.087	-4.8222	126	1933.48	-4.3959	62.5	1185.02	-4.108	1933.48	-4.396
252	164.645	-4.7818	127	1932.79	-4.2349	63	1182.19	-4.225	1932.79	-4.235
254	154.212	-4.4067	128	1932.09	-4.2589	63.5	1177.92	-4.217	1932.09	-4.259
256	144.385	-4.4995	129	1931.39	-4.3291	64	1171.47	-4.209	1931.39	-4.329
258	135.022	-4.3006	130	1930.68	-4.3575	64.5	1163.28	-4.023	1930.68	-4.358
260	125.941	-4.7904	131	1929.98	-4.2127	65	1153.75	-4.269	1929.98	-4.213
262	116.997	-4.8766	132	1929.28	-4.0195	65.5	1143.32	-3.334	1929.28	-4.02
264	108.197	-4.934	133	1928.58	-4.1857	66	1132.41	-4.063	1928.58	-4.186
266	99.5635	-4.7444	134	1927.88	-4.3406	66.5	1121.44	-3.543	1927.88	-4.341
268	91.1191	-4.8443	135	1927.2	-4.3128	67	1110.84	-3.28	1927.2	-4.313
270	82.8864	-4.7377	136	1926.53	-4.4597	67.5	1101.03	-3.235	1926.53	-4.46
272	74.8878	-4.7743	137	1925.87	-4.5401	68	1091.54	-3.393	1925.87	-4.54
274	67.1458	-4.854	138	1925.23	-4.0658	68.5	1081.76	-3.151	1925.23	-4.066
276	59.683	-4.9034	139	1924.6	-4.4949	69	1071.83	-3.043	1924.6	-4.495
278	52.5218	-4.801	140	1924	-4.5487	69.5	1061.91	-3.146	1924	-4.549
280	45.6848	-4.5356	141	1923.41	-4.5981	70	1052.18	-3.34	1923.41	-4.598
282	39.1944	-4.7079	142	1922.82	-4.8356	70.5	1042.77	-3.395	1922.82	-4.836
284	33.0732	-4.996	143	1922.23	-4.7275	71	1033.35	-3.318	1922.23	-4.728
286	27.3436	-4.9404	144	1921.65	-4.8861	71.5	1023.84	-4.004	1921.65	-4.886
288	22.0282	-4.8745	145	1921.07	-4.8402	72	1014.85	-3.455	1921.07	-4.84
290	17.1494	-4.7294	146	1920.49	-5.0579	72.5	1006.98	-3.523	1920.49	-5.058
292	12.7298	-4.9956	147	1919.92	-5.0749	73	1000.35	-3.762	1919.92	-5.075
294	8.7919	-4.6672	148	1919.36	-4.9075	73.5	994.485	-3.735	1919.36	-4.908
296	5.3582	-4.6283	149	1918.79	-4.713	74	989.084	-3.622	1918.79	-4.713
298	2.4511	-4.6253	150	1918.24	-4.7357	74.5	983.855	-3.72	1918.24	-4.736
			151	1917.68	-4.7803	75	978.501	-4.006	1917.68	-4.78
			152	1917.14	-4.77	75.5	972.727	-3.602	1917.14	-4.77
			153	1916.59	-4.6507	76	966.237	-3.682	1916.59	-4.651
			154	1916.06	-4.849	76.5	958.293	-3.798	1916.06	-4.849
			155	1915.53	-4.3924	77	948.923	-3.907	1915.53	-4.392
			156	1915	-4.6658	77.5	938.982	-3.835	1915	-4.666
			157	1914.49	-4.7911	78	929.327	-4.07	1914.49	-4.791
			158	1913.97	-4.9129	78.5	920.811	-3.84	1913.97	-4.913
			159	1913.47	-5.0189	79	914.29	-4.104	1913.47	-5.019
			160	1912.97	-4.902	79.5	909.18	-3.817	1912.97	-4.902
			161	1912.48	-4.8152	80	904.32	-4.136	1912.48	-4.815
			162	1912	-4.8142	80.5	899.694	-3.971	1912	-4.814
			163	1911.53	-4.9414	81	895.291	-4.254	1911.53	-4.941
			164	1911.06	-4.8874	81.5	891.098	-3.951	1911.06	-4.887
			165	1910.61	-4.9527	82	887.103	-4.301	1910.61	-4.953
			166	1910.17	-4.8616	82.5	883.291	-4.276	1910.17	-4.862
			167	1909.73	-5.071	83	879.651	-4.247	1909.73	-5.071
			168	1909.3	-5.0125	83.5	876.169	-4.012	1909.3	-5.013
			169	1908.88	-5.0005	84	872.833	-4.458	1908.88	-5.001
			170	1908.46	-5.0614	84.5	869.63	-3.965	1908.46	-5.061
			171	1908.04	-5.2277	85	866.547	-4.241	1908.04	-5.228
			172	1907.63	-5.4098	85.5	863.571	-4.163	1907.63	-5.41
			173	1907.22	-5.561	86	860.689	-4.371	1907.22	-5.561
			174	1906.81	-5.3604	86.5	857.889	-4.032	1906.81	-5.36
			175	1906.39	-5.3717	87	855.157	-4.338	1906.39	-5.372
			176	1905.98	-5.1902	87.5	852.481	-4.247	1905.98	-5.19
			177	1905.57	-5.6881	88	849.848	-4.125	1905.57	-5.688
			178	1905.15	-5.1387	88.5	847.246	-3.961	1905.15	-5.139
			179	1904.73	-5.066	89	844.66	-4.386	1904.73	-5.066
			180	1904.31	-5.1314	89.5	842.079	-4.053	1904.31	-5.131
			181	1903.88	-5.0814	90	839.489	-4.263	1903.88	-5.081
			182	1903.44	-5.1307	90.5	836.879	-3.752	1903.44	-5.131
			183	1902.99	-5.2005	91	834.234	-4.348	1902.99	-5.201
			184	1902.54	-5.1553	91.5	831.542	-3.7	1902.54	-5.155
			185	1902.08	-5.2013	92	828.79	-4.363	1902.08	-5.201
			186	1901.61	-5.0819	92.5	825.966	-3.781	1901.61	-5.082
			187	1901.13	-5.2411	93	823.056	-4.203	1901.13	-5.241
			188	1900.65	-5.1343	93.5	820.048	-3.983	1900.65	-5.134
			189	1900.17	-5.2113	94	816.929	-4.356	1900.17	-5.211
			190	1899.68	-5.0158	94.5	813.758	-3.946	1899.68	-5.016
			191	1899.18	-5.0701	95	810.603	-4.273	1899.18	-5.07
			192	1898.69	-5.0257	95.5	807.462	-3.82	1898.69	-5.026
			193	1898.19	-5.2171	96	804.334	-3.925	1898.19	-5.217
			194	1897.69	-5.3786	96.5	801.216	-3.862	1897.69	-5.379
			195	1897.2	-5.6782	97	798.107	-4.098	1897.2	-5.678
			196	1896.7	-5.5099	97.5	795.006	-3.815	1896.7	-5.51
			197	1896.21	-5.518	98	791.911	-4.057	1896.21	-5.518
			198	1895.72	-5.9012	98.5	788.82	-3.673	1895.72	-5.901
			199	1895.23	-5.3661	99	785.732	-4.135	1895.23	-5.366
			200	1894.75	-5.5585	99.5	782.644	-3.675	1894.75	-5.559
			201	1894.28	-5.8552	100	779.556	-3.855	1894.28	-5.855
			202	1893.81	-5.5451	100.5	776.466	-3.727	1893.81	-5.545
			203	1893.35	-5.7033	101	773.371	-4.173	1893.35	-5.703
			204	1892.89	-5.3518	101.5	770.271	-3.777	1892.89	-5.352
			205	1892.45	-5.3206	102	767.163	-4.067	1892.45	-5.321
			206	1892.01	-5.6187	102.5	764.046	-4.09	1892.01	-5.619
			207	1891.59	-5.3104	103	760.919	-4.258	1891.59	-5.31
			208	1891.17	-5.5819	103.5	757.779	-3.961	1891.17	-5.582
			209	1890.77	-5.2591	104	754.626	-4.25	1890.77	-5.259
			210	1890.37	-5.3059	104.5	751.457	-4.482	1890.37	-5.306
			211	1889.98	-5.4677	105	748.271	-4.388	1889.98	-5.468
			212	1889.6	-5.3148	105.5	745.065	-3.977	1889.6	-5.315
			213	1889.22	-5.3784	106	741.84	-4.093	1889.22	-5.378
			214	1888.84	-5.0628	106.5	738.597	-3.772	1888.84	-5.063
			215	1888.47	-5.6435	107	735.342	-4.233	1888.47	-5.644
			216	1888.11	-5.4679	107.5	732.074	-4.09	1888.11	-5.468
			217	1887.74	-5.4066	108	728.796	-4.388	1887.74	-5.407
			218	1887.38	-5.4238	108.5	725.506	-4.047	1887.38	-5.424
			219	1887.01	-5.0996	109	722.205	-4.237	1887.01	-5.1
			220	1886.65	-5.1721	109.5	718.895	-3.938	1886.65	-5.172
			221	1886.29	-5.1721	110	715.574	-4.095	1886.29	-5.172
			222	1885.92	-5.1476	110.5	712.243	-3.964	1885.92	-5.148
			223	1885.55	-5.2883	111	708.904	-4.295	1885.55	-5.288
			224	1885.17	-5.459	111.5	705.556	-4.132	1885.17	-5.459
			225	1884.79	-5.6521	112	702.2	-4.33	1884.79	-5.652
			226	1884.41	-5.0831	112.5	698.835	-3.91	1884.41	-5.083
			227	1884.02	-5.4808	113	695.464	-4.022	1884.02	-5.481
			228	1883.62	-5.3563	113.5	692.085	-3.946	1883.62	-5.356
			229	1883.21	-5.3369	114	688.7	-3.93	1883.21	-5.337
			230	1882.8	-5.5089	114.5	685.308	-3.739	1882.8	-5.509
			231	1882.37	-5.3187	115	681.911	-4.29	1882.37	-5.319
			232	1881.94	-5.4311	115.5	678.508	-3.978	1881.94	-5.431
			233	1881.49	-5.3093	116	675.101	-4.204	1881.49	-5.309
			235	1880.55	-5.3936	116.5	671.689	-4.055	1880.55	-5.394
			236	1880.06	-5.5997	117	668.272	-4.397	1880.06	-5.6
			237	1879.55	-5.2203	117.5	664.852	-3.973	1879.55	-5.22
			238	1879.02	-5.1941	118	661.429	-4.455	1879.02	-5.194
			239	1878.48	-5.1204	118.5	658.003	-3.879	1878.48	-5.12
			240	1877.93	-5.0598	119	654.574	-4.29	1877.93	-5.06
			241	1877.36	-5.3143	119.5	651.143	-3.957	1877.36	-5.314
			242	1876.78	-5.4181	120	647.71	-4.443	1876.78	-5.418
			243	1876.19	-5.4056	120.5	644.276	-3.926	1876.19	-5.406
			244	1875.59	-5.2435	121	640.841	-4.346	1875.59	-5.244
			245	1874.98	-5.3343	121.5	637.406	-3.929	1874.98	-5.334
			246	1874.36	-5.2517	122	633.971	-4.285	1874.36	-5.252
			247	1873.73	-5.5994	122.5	630.536	-3.684	1873.73	-5.599
			248	1873.09	-5.4435	123	627.102	-4.058	1873.09	-5.444
			249	1872.45	-5.9342	123.5	623.661	-3.774	1872.45	-5.934
			250	1871.8	-5.5674	124	620.205	-4.176	1871.8	-5.567
			251	1871.14	-5.3364	124.5	616.735	-4.095	1871.14	-5.336
			252	1870.48	-5.533	125	613.253	-4.489	1870.48	-5.533
			253	1869.82	-5.2615	125.5	609.758	-3.896	1869.82	-5.262
			254	1869.16	-5.5844	126	606.254	-4.243	1869.16	-5.584
			255	1868.49	-5.271	126.5	602.739	-3.974	1868.49	-5.271
			256	1867.82	-5.5081	127	599.215	-4.206	1867.82	-5.508
			257	1867.15	-5.2382	127.5	595.684	-3.928	1867.15	-5.238
			258	1866.49	-5.0344	128	592.146	-4.068	1866.49	-5.034
			259	1865.82	-4.6681	128.5	588.603	-4.022	1865.82	-4.668
			260	1865.16	-5.0565	129	585.054	-4.33	1865.16	-5.057
			261	1864.5	-5.5276	129.5	581.502	-3.749	1864.5	-5.528
			262	1863.84	-5.2586	130	577.948	-4.161	1863.84	-5.259
			263	1863.19	-5.2276	130.5	574.391	-3.878	1863.19	-5.228
			264	1862.54	-5.4272	131	570.834	-4.47	1862.54	-5.427
			265	1861.9	-5.4462	131.5	567.277	-3.913	1861.9	-5.446
			266	1861.27	-5.4488	132	563.722	-4.318	1861.27	-5.449
			267	1860.64	-5.2707	132.5	560.169	-3.999	1860.64	-5.271
			268	1860.03	-5.3632	133	556.619	-4.317	1860.03	-5.363
			269	1859.42	-5.5427	133.5	553.073	-4.009	1859.42	-5.543
			270	1858.83	-4.9895	134	549.533	-4.339	1858.83	-4.99
			271	1858.24	-4.8969	134.5	545.999	-4.014	1858.24	-4.897
			272	1857.67	-5.3875	135	542.473	-4.407	1857.67	-5.388
			273	1857.11	-5.3882	135.5	538.955	-4.206	1857.11	-5.388
			274	1856.56	-5.6347	136	535.446	-4.48	1856.56	-5.635
			275	1856.03	-5.4799	136.5	531.947	-4.027	1856.03	-5.48
			276	1855.51	-5.0834	137	528.46	-4.099	1855.51	-5.083
			277	1855.01	-5.5621	137.5	524.986	-3.981	1855.01	-5.562
			278	1854.52	-5.3166	138	521.524	-4.231	1854.52	-5.317
			279	1854.04	-4.827	138.5	518.078	-3.753	1854.04	-4.827
			280	1853.57	-4.778	139	514.646	-4.071	1853.57	-4.778
			281	1853.11	-5.3705	139.5	511.231	-3.552	1853.11	-5.371
			282	1852.65	-4.7842	140	507.833	-4.228	1852.65	-4.784
			283	1852.2	-5.9141	140.5	504.454	-3.691	1852.2	-5.914
			284	1851.76	-5.734	141	501.093	-4.311	1851.76	-5.734
			285	1851.32	-5.0477	141.5	497.772	-3.915	1851.32	-5.048
			286	1850.89	-4.8827	142	494.505	-4.085	1850.89	-4.883
			287	1850.47	-5.0525	142.5	491.289	-3.774	1850.47	-5.053
			288	1850.05	-5.2867	143	488.12	-3.948	1850.05	-5.287
			289	1849.63	-5.1084	143.5	484.997	-4.156	1849.63	-5.108
			291	1848.82	-4.9547	144	481.916	-4.424	1848.82	-4.955
			292	1848.42	-5.5858	144.5	478.872	-3.974	1848.42	-5.586
			293	1848.02	-5.4482	145	475.864	-4.486	1848.02	-5.448
			294	1847.63	-5.6444	145.5	472.888	-4.031	1847.63	-5.644
			295	1847.24	-5.11	146	469.94	-4.356	1847.24	-5.11
			296	1846.85	-5.3528	146.5	467.018	-4.122	1846.85	-5.353
			297	1846.46	-4.9802	147	464.118	-4.349	1846.46	-4.98
			298	1846.08	-5.4638	147.5	461.237	-3.936	1846.08	-5.464
			299	1845.7	-5.5741	148	458.371	-4.589	1845.7	-5.574
			300	1845.32	-5.4513	148.5	455.519	-4.174	1845.32	-5.451
			301	1844.94	-5.2549	149	452.675	-4.488	1844.94	-5.255
			302	1844.56	-5.148	149.5	449.838	-4.095	1844.56	-5.148
			303	1844.19	-5.108	150	447.004	-4.463	1844.19	-5.108
			304	1843.81	-5.6246	150.5	444.169	-4.011	1843.81	-5.625
			305	1843.43	-5.0542	151	441.331	-4.314	1843.43	-5.054
			306	1843.05	-5.2207	151.5	438.486	-3.974	1843.05	-5.221
			307	1842.68	-5.0228	152	435.631	-4.541	1842.68	-5.023
			308	1842.3	-4.9429	152.5	432.762	-3.895	1842.3	-4.943
			309	1841.92	-5.1771	153	429.878	-4.232	1841.92	-5.177
			310	1841.54	-5.3713	153.5	426.973	-3.912	1841.54	-5.371
			311	1841.15	-4.9631	154	424.046	-4.204	1841.15	-4.963
			312	1840.77	-4.9575	154.5	421.093	-3.969	1840.77	-4.958
			313	1840.38	-4.962	155	418.11	-4.173	1840.38	-4.962
			314	1839.98	-5.3398	155.5	415.095	-3.886	1839.98	-5.34
			315	1839.59	-5.0347	156	412.044	-4.542	1839.59	-5.035
			316	1839.19	-5.3548	156.5	408.954	-3.849	1839.19	-5.355
			317	1838.79	-5.0538	157	405.822	-4.218	1838.79	-5.054
			318	1838.38	-5.2041	157.5	402.644	-3.833	1838.38	-5.204
			319	1837.97	-5.1957	158	399.418	-4.82	1837.97	-5.196
			320	1837.55	-4.8119	158.5	396.14	-3.855	1837.55	-4.812
			321	1837.13	-4.9507	159	392.806	-4.468	1837.13	-4.951
			322	1836.7	-4.8806	159.5	389.415	-3.999	1836.7	-4.881
			323	1836.27	-5.178	160	385.961	-4.905	1836.27	-5.178
			324	1835.83	-5.2212	160.5	382.444	-3.793	1835.83	-5.221
			325	1835.38	-5.1698	161	378.858	-4.281	1835.38	-5.17
			326	1834.93	-5.3098	161.5	375.2	-3.723	1834.93	-5.31
			327	1834.47	-5.1965	162	371.469	-4.333	1834.47	-5.197
			328	1834	-5.0482	162.5	367.66	-3.884	1834	-5.048
			329	1833.52	-5.0821	163	363.769	-4.322	1833.52	-5.082
			330	1833.03	-4.9774	163.5	359.795	-4.053	1833.03	-4.977
			331	1832.52	-4.9059	164	355.734	-4.135	1832.52	-4.906
			332	1832.01	-5.1297	164.5	351.582	-4.104	1832.01	-5.13
			333	1831.48	-4.9032	165	347.336	-4.507	1831.48	-4.903
			334	1830.94	-4.8838	165.5	342.834	-3.915	1830.94	-4.884
			335	1830.4	-5.0845	166	337.944	-4.625	1830.4	-5.085
			336	1829.84	-4.9893	166.5	332.703	-3.682	1829.84	-4.989
			337	1829.29	-5.013	167	327.152	-4.267	1829.29	-5.013
			338	1828.72	-4.8803	167.5	321.328	-3.97	1828.72	-4.88
			339	1828.16	-5.049	168	315.272	-3.971	1828.16	-5.049
			340	1827.59	-5.1081	168.5	309.021	-4.13	1827.59	-5.108
			341	1827.02	-5.3841	169	302.616	-4.163	1827.02	-5.384
			342	1826.45	-5.0445	169.5	296.094	-3.673	1826.45	-5.045
			343	1825.88	-5.1402	170	289.496	-4.236	1825.88	-5.14
			344	1825.31	-4.938	170.5	282.86	-3.946	1825.31	-4.938
			345	1824.75	-5.4912	171	276.225	-4.267	1824.75	-5.491
			346	1824.19	-5.3365	171.5	269.629	-4.194	1824.19	-5.337
			347	1823.63	-4.9555	172	263.113	-4.306	1823.63	-4.956
			348	1823.09	-5.4916	172.5	256.716	-4.092	1823.09	-5.492
			349	1822.55	-5.1032	173	250.475	-4.75	1822.55	-5.103
			350	1822.02	-5.3625	173.5	244.43	-4.096	1822.02	-5.363
			351	1821.5	-5.2412	174	238.621	-4.586	1821.5	-5.241
			352	1820.99	-5.2974	174.5	233.086	-4.059	1820.99	-5.297
			353	1820.49	-5.5383	175	227.864	-4.447	1820.49	-5.538
			354	1820.01	-5.1616	175.5	222.995	-4.06	1820.01	-5.162
			355	1819.53	-5.5203	176	218.516	-4.505	1819.53	-5.52
			356	1819.07	-5.356	176.5	214.314	-4.267	1819.07	-5.356
			357	1818.61	-5.0438	177	210.24	-4.823	1818.61	-5.044
			358	1818.16	-4.8511	177.5	206.289	-4.082	1818.16	-4.851
			359	1817.71	-5.0097	178	202.453	-4.434	1817.71	-5.01
			360	1817.27	-5.1121	178.5	198.725	-4.028	1817.27	-5.112
			361	1816.83	-5.1336	179	195.096	-4.463	1816.83	-5.134
			362	1816.4	-5.056	179.5	191.561	-3.935	1816.4	-5.056
			363	1815.97	-5.0752	180	188.111	-4.474	1815.97	-5.075
			364	1815.54	-5.3362	180.5	184.74	-3.808	1815.54	-5.336
			365	1815.12	-4.8337	181	181.439	-4.638	1815.12	-4.834
			366	1814.7	-5.1369	181.5	178.203	-4.03	1814.7	-5.137
			367	1814.29	-5.0478	182	175.023	-4.368	1814.29	-5.048
			368	1813.87	-5.3388	182.5	171.892	-3.967	1813.87	-5.339
			369	1813.46	-5.3335	183	168.803	-4.51	1813.46	-5.334
			370	1813.05	-5.0145	183.5	165.749	-3.95	1813.05	-5.015
			371	1812.64	-5.1701	184	162.721	-4.648	1812.64	-5.17
			372	1812.23	-5.2099	184.5	159.714	-3.991	1812.23	-5.21
			373	1811.82	-5.2649	185	156.72	-4.309	1811.82	-5.265
			374	1811.41	-4.9974	185.5	153.731	-3.942	1811.41	-4.997
			376	1810.6	-5.3012	186	150.74	-4.43	1810.6	-5.301
			377	1810.18	-5.0756	186.5	147.739	-3.951	1810.18	-5.076
			378	1809.77	-5.0296	187	144.723	-4.261	1809.77	-5.03
			379	1809.36	-5.0047	187.5	141.682	-4.028	1809.36	-5.005
			380	1808.94	-4.9611	188	138.61	-4.431	1808.94	-4.961
			381	1808.52	-5.2035	188.5	135.5	-3.924	1808.52	-5.204
			382	1808.1	-5.3171	189	132.345	-4.444	1808.1	-5.317
			383	1807.67	-5.1353	189.5	129.136	-4.196	1807.67	-5.135
			384	1807.24	-5.1389	190	125.867	-4.553	1807.24	-5.139
			385	1806.81	-5.2178	190.5	122.58	-4.261	1806.81	-5.218
			386	1806.37	-5.2274	191	119.32	-4.852	1806.37	-5.227
			387	1805.92	-4.9445	191.5	116.085	-4.422	1805.92	-4.945
			388	1805.47	-5.0795	192	112.871	-4.883	1805.47	-5.08
			389	1805.02	-5.2519	192.5	109.678	-4.23	1805.02	-5.252
			390	1804.55	-5.3053	193	106.5	-4.865	1804.55	-5.305
			391	1804.09	-5.2492	193.5	103.337	-4.312	1804.09	-5.249
			392	1803.62	-5.0717	194	100.185	-4.553	1803.62	-5.072
			393	1803.14	-5.3814	194.5	97.0415	-4.508	1803.14	-5.381
			394	1802.66	-5.1139	195	93.9041	-4.771	1802.66	-5.114
			396	1801.69	-5.1459	195.5	90.7701	-4.351	1801.69	-5.146
			397	1801.2	-5.3681	196	87.6367	-4.623	1801.2	-5.368
			398	1800.71	-5.1811	196.5	84.5013	-4.066	1800.71	-5.181
			399	1800.21	-5.2627	197	81.3612	-4.86	1800.21	-5.263
			400	1799.71	-5.3465	197.5	78.2139	-4.256	1799.71	-5.347
			401	1799.21	-5.3601	198	75.0565	-4.418	1799.21	-5.36
			402	1798.7	-5.3055	198.5	71.8865	-4.254	1798.7	-5.306
			403	1798.19	-5.2948	199	68.7012	-4.59	1798.19	-5.295
			404	1797.69	-5.4004	199.5	65.498	-4.206	1797.69	-5.4
			405	1797.18	-5.6322	200	62.2741	-4.458	1797.18	-5.632
			406	1796.66	-5.6031	200.5	59.0269	-4.22	1796.66	-5.603
			407	1796.15	-5.3915	201	55.7538	-4.359	1796.15	-5.392
			408	1795.64	-5.4203	201.5	52.452	-4.111	1795.64	-5.42
			409	1795.12	-5.7735	202	49.119	-4.445	1795.12	-5.774
			410	1794.61	-5.7861	202.5	45.752	-4.134	1794.61	-5.786
			411	1794.09	-6.0549	203	42.3485	-4.329	1794.09	-6.055
			412	1793.58	-5.9371	203.5	38.9056	-3.769	1793.58	-5.937
			413	1793.06	-5.6367	204	35.4209	-4.241	1793.06	-5.637
			414	1792.55	-5.3984	204.5	31.8915	-4.059	1792.55	-5.398
			415	1792.03	-5.5318	205	28.3149	-4.141	1792.03	-5.532
			416	1791.52	-5.5776	205.5	24.6885	-4.017	1791.52	-5.578
			417	1791.01	-5.282	206	21.0094	-4.449	1791.01	-5.282
			418	1790.49	-5.0789	206.5	17.2751	-4.259	1790.49	-5.079
			419	1789.97	-5.2362	207	13.4829	-4.685	1789.97	-5.236
			420	1789.44	-5.388	207.5	9.54	-4.441	1789.44	-5.388
			421	1788.91	-4.9877	208	5.3699	-4.731	1788.91	-4.988
			422	1788.38	-5.3434	208.5	0.9939	-3.986	1788.38	-5.343
			423	1787.84	-5.0867	209	-3.5663	-4.417	1787.84	-5.087
			424	1787.3	-5.0609	209.5	-8.2893	-3.895	1787.3	-5.061
			425	1786.75	-5.3329	210	-13.1534	-4.317	1786.75	-5.333
			426	1786.21	-5.2798	210.5	-18.1371	-3.824	1786.21	-5.28
			427	1785.66	-5.5952	211	-23.2189	-4.283	1785.66	-5.595
			428	1785.1	-5.3928	211.5	-28.3773	-3.592	1785.1	-5.393
			429	1784.55	-5.084	212	-33.5908	-4.221	1784.55	-5.084
			430	1784	-5.3006	212.5	-38.8377	-3.89	1784	-5.301
			431	1783.45	-5.3789	213	-44.0965	-3.96	1783.45	-5.379
			432	1782.89	-5.4547	213.5	-49.3458	-3.997	1782.89	-5.455
			433	1782.34	-5.2092	214	-54.564	-4.32	1782.34	-5.209
			434	1781.79	-5.3208	214.5	-59.7295	-4.059	1781.79	-5.321
			435	1781.24	-5.4168	215	-64.8208	-4.374	1781.24	-5.417
			436	1780.69	-5.758	215.5	-69.8164	-3.843	1780.69	-5.758
			437	1780.15	-5.5713	216	-74.6947	-4.318	1780.15	-5.571
			438	1779.61	-5.0868	216.5	-79.4341	-3.984	1779.61	-5.087
			439	1779.07	-5.1473	217	-84.0133	-4.502	1779.07	-5.147
			440	1778.53	-5.693	217.5	-88.4106	-3.909	1778.53	-5.693
			441	1778.01	-5.0552	218	-92.6044	-4.491	1778.01	-5.055
			442	1777.48	-5.3863	218.5	-96.5733	-4.146	1777.48	-5.386
			443	1776.96	-5.6148	219	-100.296	-4.37	1776.96	-5.615
			444	1776.45	-5.4008	219.5	-103.75	-4.075	1776.45	-5.401
			445	1775.94	-5.5741	220	-106.915	-4.464	1775.94	-5.574
			446	1775.44	-5.482	220.5	-109.769	-3.999	1775.44	-5.482
			447	1774.95	-5.8814	221	-112.29	-4.159	1774.95	-5.881
			448	1774.46	-5.814	221.5	-114.611	-4.448	1774.46	-5.814
			449	1773.98	-5.5569	222	-116.879	-4.858	1773.98	-5.557
			450	1773.52	-5.4573	222.5	-119.096	-4.222	1773.52	-5.457
			452	1772.61	-5.6258	223	-121.263	-4.927	1772.61	-5.626
			453	1772.17	-5.7851	223.5	-123.38	-4.377	1772.17	-5.785
			454	1771.74	-5.4865	224	-125.45	-4.747	1771.74	-5.487
			455	1771.32	-5.154	224.5	-127.473	-4.365	1771.32	-5.154
			456	1770.9	-5.2823	225	-129.451	-4.776	1770.9	-5.282
			457	1770.48	-5.1542	225.5	-131.384	-4.261	1770.48	-5.154
			458	1770.08	-5.7621	226	-133.274	-4.614	1770.08	-5.762
			459	1769.67	-5.6524	226.5	-135.122	-4.313	1769.67	-5.652
			460	1769.27	-5.4063	227	-136.93	-4.376	1769.27	-5.406
			461	1768.87	-5.5934	227.5	-138.697	-4.308	1768.87	-5.593
			462	1768.47	-5.4284	228	-140.426	-4.373	1768.47	-5.428
			463	1768.07	-5.4267	228.5	-142.118	-4.424	1768.07	-5.427
			464	1767.67	-5.6064	229	-143.773	-4.58	1767.67	-5.606
			465	1767.27	-5.3995	229.5	-145.394	-4.449	1767.27	-5.4
			466	1766.87	-5.4737	230	-146.981	-4.884	1766.87	-5.474
			467	1766.46	-5.2339	230.5	-148.535	-4.433	1766.46	-5.234
			468	1766.05	-4.9843	231	-150.057	-4.663	1766.05	-4.984
			469	1765.64	-5.1555	231.5	-151.55	-4.559	1765.64	-5.156
			470	1765.22	-5.4297	232	-153.013	-4.872	1765.22	-5.43
			471	1764.8	-5.3341	232.5	-154.448	-4.536	1764.8	-5.334
			472	1764.36	-5.4501	233	-155.856	-4.846	1764.36	-5.45
			473	1763.92	-5.5564	233.5	-157.239	-4.605	1763.92	-5.556
			474	1763.47	-5.7299	234	-158.598	-4.916	1763.47	-5.73
			475	1763.02	-5.4204	234.5	-159.933	-4.529	1763.02	-5.42
			476	1762.55	-5.6543	235	-161.246	-4.854	1762.55	-5.654
			477	1762.07	-5.3149	235.5	-162.538	-4.762	1762.07	-5.315
			478	1761.58	-5.1805	236	-163.81	-4.868	1761.58	-5.181
			479	1761.07	-5.3959	236.5	-165.064	-4.789	1761.07	-5.396
			480	1760.55	-5.4044	237	-166.3	-5.043	1760.55	-5.404
			481	1760.02	-5.592	237.5	-167.52	-4.851	1760.02	-5.592
			482	1759.47	-5.3611	238	-168.725	-4.782	1759.47	-5.361
			483	1758.9	-5.617	238.5	-169.916	-4.881	1758.9	-5.617
			484	1758.32	-5.4323	239	-171.094	-5.097	1758.32	-5.432
			485	1757.72	-5.381	239.5	-172.261	-5.089	1757.72	-5.381
			486	1757.1	-5.3503	240	-173.417	-5.28	1757.1	-5.35
			487	1756.47	-5.6641	240.5	-174.564	-4.795	1756.47	-5.664
			488	1755.82	-5.3244	241	-175.703	-4.925	1755.82	-5.324
			489	1755.16	-5.4216	241.5	-176.836	-4.617	1755.16	-5.422
			490	1754.48	-6.0043	242	-177.962	-5.17	1754.48	-6.004
			491	1753.79	-6.0522	242.5	-179.084	-5.057	1753.79	-6.052
			492	1753.09	-5.6959	243	-180.202	-5.202	1753.09	-5.696
			493	1752.37	-5.4193	243.5	-181.319	-4.659	1752.37	-5.419
			494	1751.64	-5.0792	244	-182.434	-4.921	1751.64	-5.079
			495	1750.9	-5.3542	244.5	-183.55	-4.689	1750.9	-5.354
			496	1750.15	-5.2539	245	-184.666	-5.235	1750.15	-5.254
			497	1749.39	-5.5463	245.5	-185.786	-4.833	1749.39	-5.546
			498	1748.62	-5.4713	246	-186.909	-5.082	1748.62	-5.471
			499	1747.84	-5.3818	246.5	-188.037	-4.395	1747.84	-5.382
			500	1747.05	-5.3009	247	-189.17	-4.84	1747.05	-5.301
			501	1746.26	-5.4692	247.5	-190.311	-4.525	1746.26	-5.469
			502	1745.45	-5.2461	248	-191.461	-4.561	1745.45	-5.246
			503	1744.64	-5.1912	248.5	-192.619	-4.262	1744.64	-5.191
			504	1743.83	-5.3769	249	-193.789	-4.66	1743.83	-5.377
			505	1743	-5.3547	249.5	-194.97	-4.66	1743	-5.355
			506	1742.17	-5.5249	250	-196.165	-4.643	1742.17	-5.525
			507	1741.34	-5.4378	250.5	-197.373	-4.414	1741.34	-5.438
			508	1740.5	-5.4707	251	-198.597	-4.916	1740.5	-5.471
			509	1739.66	-5.4386	251.5	-199.838	-4.43	1739.66	-5.439
			510	1738.82	-5.5256	252	-201.096	-4.882	1738.82	-5.526
			511	1737.97	-5.5964	252.5	-202.373	-4.596	1737.97	-5.596
			512	1737.12	-5.3595	253	-203.67	-4.968	1737.12	-5.36
			513	1736.27	-5.0609	253.5	-204.989	-4.526	1736.27	-5.061
			514	1735.42	-5.1834	254	-206.33	-5.273	1735.42	-5.183
			515	1734.56	-5.1932	254.5	-207.694	-4.529	1734.56	-5.193
			516	1733.71	-5.5606	255	-209.083	-5.016	1733.71	-5.561
			517	1732.86	-5.444	255.5	-210.498	-4.499	1732.86	-5.444
						256	-211.94	-5.073	1729.59	-5.649
						256.5	-213.411	-4.307	1721.49	-6.026
						257	-214.91	-4.953	1712.98	-4.887
						257.5	-216.441	-4.244	1704.15	-6.071
						258	-218.003	-4.713	1695.06	-5.804
						258.5	-219.561	-4.182	1685.78	-5.738
						259	-221.083	-4.73	1676.39	-5.43
						259.5	-222.574	-4.182	1666.95	-5.784
						260	-224.039	-5.382	1657.55	-5.269
						260.5	-225.485	-4.459	1648.25	-5.736
						261	-226.918	-4.77	1638.01	-5.481
						261.5	-228.341	-4.45	1626	-5.544
						262	-229.763	-4.964	1612.6	-5.195
						262.5	-231.188	-4.706	1598.19	-5.351
						263	-232.621	-4.7	1583.18	-5.109
						263.5	-234.069	-4.56	1567.93	-5.952
						264	-235.537	-4.868	1552.84	-5.217
						264.5	-237.031	-4.262	1538.29	-6.154
						265	-238.556	-4.531	1524.67	-5.303
						265.5	-240.119	-4.25	1512.36	-5.745
						266	-241.725	-4.619	1501.76	-5.299
						266.5	-243.379	-4.504	1493.24	-5.542
						267	-245.087	-4.993	1487.2	-5.485
						267.5	-246.856	-4.536	1484.02	-5.719
						268	-248.689	-4.783	1482.56	-5.518
						268.5	-250.595	-4.295	1481.39	-5.982
						269	-252.577	-5.179	1480.45	-5.492
						269.5	-254.641	-4.291	1479.69	-5.82
						270	-256.794	-4.746	1479.05	-5.671
						270.5	-259.041	-4.377	1478.48	-6.002
						271	-261.388	-4.887	1477.91	-5.383
						271.5	-263.84	-4.348	1477.3	-5.974
						272	-266.403	-4.662	1476.58	-5.617
						272.5	-269.353	-4.396	1475.71	-5.66
						273	-272.898	-4.962	1474.62	-6.035
						273.5	-276.939	-4.604	1473.25	-6.071
						274	-281.381	-4.762	1471.09	-5.612
						274.5	-286.125	-4.016	1467.79	-6.042
						275	-291.073	-4.783	1463.6	-5.303
						275.5	-296.129	-4.088	1458.76	-5.674
						276	-301.195	-4.554	1453.53	-5.194
						276.5	-306.173	-4.195	1448.14	-5.724
						277	-310.966	-4.505	1442.84	-5.442
						277.5	-315.477	-4.824	1437.87	-6.146
						278	-319.607	-4.928	1433.49	-5.65
						278.5	-323.494	-4.405	1429.8	-6.038
						279	-327.34	-4.803	1426.37	-6.014
						279.5	-331.144	-4.455	1422.61	-5.946
						280	-334.91	-4.714	1417.94	-5.871
						280.5	-338.637	-4.263	1410.74	-6.516
						281	-342.327	-4.85	1400.86	-6.016
						281.5	-345.982	-4.533	1389.9	-6.452
						282	-349.602	-4.645	1379.43	-5.837
						282.5	-353.189	-4.466	1371.06	-6.039
						283	-356.745	-4.638	1365.01	-5.876
						283.5	-360.269	-4.618	1360.08	-5.682
						284	-363.763	-4.935	1355.77	-5.66
						284.5	-367.23	-4.332	1351.55	-5.86
						285	-370.669	-4.752	1346.91	-5.614
						285.5	-374.082	-4.403	1341.32	-5.741
						286	-377.47	-5.063	1334.27	-5.356
						286.5	-380.836	-4.592	1322.39	-5.716
						287	-384.178	-4.765	1304.48	-5.736
						287.5	-387.5	-4.545	1283.2	-5.918
						288	-390.802	-5.197	1261.24	-5.526
						288.5	-394.085	-4.354	1241.25	-5.659
						289	-397.351	-4.977	1225.92	-5.856
						289.5	-400.601	-4.406	1217.92	-5.891
						290	-403.835	-4.65	1214.71	-5.734
						290.5	-407.056	-4.537	1211.91	-5.901
						291	-410.265	-4.738	1209.49	-5.468
						291.5	-413.461	-4.436	1207.4	-5.825
						292	-416.648	-4.736	1205.62	-5.731
						292.5	-419.827	-4.482	1204.1	-5.902
						293	-422.997	-5.138	1202.79	-5.739
						293.5	-426.161	-4.44	1201.66	-5.92
						294	-429.32	-5.005	1200.67	-5.889
						294.5	-432.475	-4.512	1199.78	-6.008
						295	-435.627	-4.726	1198.95	-5.9
						295.5	-438.777	-4.439	1198.14	-6.146
						296	-441.927	-4.942	1197.3	-5.895
						296.5	-445.078	-4.478	1196.4	-6.023
						297	-448.231	-4.642	1195.4	-5.821
						297.5	-451.387	-4.287	1194.26	-5.989
						298	-454.548	-4.63	1192.94	-5.89
						298.5	-457.747	-4.108	1191.39	-5.98
						299	-460.99	-4.593	1189.59	-6.103
						299.5	-464.235	-4.051	1187.48	-5.8
						300	-467.441	-4.288	1185.02	-6.108
						300.5	-470.567	-4.346	1182.19	-6.225
						301	-473.57	-4.773	1177.92	-6.217
						301.5	-476.41	-4.739	1171.47	-6.209
						302	-479.046	-4.806	1163.28	-6.023
						302.5	-481.563	-4.619	1153.75	-6.269
						303	-484.079	-4.78	1143.32	-5.334
						303.5	-486.591	-4.739	1132.41	-6.063
						304	-489.1	-5.015	1121.44	-5.543
						304.5	-491.605	-4.845	1110.84	-5.28
						305	-494.107	-5.136	1101.03	-5.235
						305.5	-496.605	-4.795	1091.54	-5.393
						306	-499.099	-4.996	1081.76	-5.151
						306.5	-501.588	-4.545	1071.83	-5.043
						307	-504.073	-5.156	1061.91	-5.146
						307.5	-506.553	-4.683	1052.18	-5.34
						308	-509.028	-4.784	1042.77	-5.395
						308.5	-511.498	-5.144	1033.35	-5.318
						309	-513.962	-4.848	1023.84	-6.004
						309.5	-516.42	-4.969	1014.85	-5.455
						310	-518.872	-5.236	1006.98	-5.523
						310.5	-521.318	-4.761	1000.35	-5.762
						311	-523.757	-5.208	994.485	-5.735
						311.5	-526.189	-4.349	989.084	-5.622
						312	-528.615	-5.097	983.855	-5.72
						312.5	-531.033	-4.516	978.501	-6.006
						313	-533.443	-5.076	972.727	-5.602
						313.5	-535.846	-4.381	966.237	-5.682
						314	-538.241	-4.797	958.293	-5.798
						314.5	-540.628	-4.625	948.923	-5.907
						315	-543.006	-4.946	938.982	-5.835
						315.5	-545.376	-4.68	929.327	-6.07
						316	-547.737	-5.384	920.811	-5.84
						316.5	-550.088	-4.495	914.29	-6.104
						317	-552.431	-5.033	909.18	-5.817
						317.5	-554.763	-4.688	904.32	-6.136
						318	-557.086	-5.123	899.694	-5.971
						318.5	-559.398	-4.708	895.291	-6.254
						319	-561.7	-5.332	891.098	-5.951
						319.5	-563.992	-4.478	887.103	-6.301
						320	-566.273	-4.968	883.291	-6.276
						320.5	-568.542	-4.835	879.651	-6.247
						321	-570.801	-5.129	876.169	-6.012
						321.5	-573.047	-4.565	872.833	-6.458
						322	-575.282	-5.197	869.63	-5.965
						322.5	-577.505	-4.749	866.547	-6.241
						323	-579.716	-4.886	863.571	-6.163
						323.5	-581.914	-4.543	860.689	-6.371
						324	-584.1	-4.987	857.889	-6.032
						324.5	-586.272	-4.533	855.157	-6.338
						325	-588.431	-5.304	852.481	-6.247
						325.5	-590.577	-4.634	849.848	-6.125
						326	-592.709	-5.125	847.246	-5.961
						326.5	-594.827	-4.658	844.66	-6.386
						327	-596.931	-4.817	842.079	-6.053
						327.5	-599.021	-4.726	839.489	-6.263
						328	-601.095	-5.132	836.879	-5.752
						328.5	-603.155	-4.755	834.234	-6.348
						329	-605.2	-5.068	831.542	-5.7
						329.5	-607.23	-4.627	828.79	-6.363
						330	-609.244	-5.317	825.966	-5.781
						330.5	-611.242	-4.468	823.056	-6.203
						331	-613.224	-5.035	820.048	-5.983
						331.5	-615.189	-4.401	816.929	-6.356
						332	-617.138	-4.724	813.758	-5.946
						332.5	-619.07	-4.231	810.603	-6.273
						333	-620.985	-5.145	807.462	-5.82
						333.5	-622.883	-4.594	804.334	-5.925
						334	-624.764	-4.59	801.216	-5.862
						334.5	-626.626	-4.57	798.107	-6.098
						335	-628.471	-5.134	795.006	-5.815
						335.5	-630.297	-4.553	791.911	-6.057
						336	-632.105	-4.696	788.82	-5.673
						336.5	-633.894	-5.131	785.732	-6.135
						337	-635.664	-5.755	782.644	-5.675
						337.5	-637.415	-4.692	779.556	-5.855
						338	-639.147	-5.012	776.466	-5.727
						338.5	-640.859	-5.078	773.371	-6.173
						339	-642.551	-5.649	770.271	-5.777
						339.5	-644.222	-4.708	767.163	-6.067
						340	-645.874	-4.958	764.046	-6.09
						340.5	-647.505	-4.797	760.919	-6.258
						341	-649.115	-5.615	757.779	-5.961
						341.5	-650.703	-4.834	754.626	-6.25
						342	-652.271	-5.267	751.457	-6.482
						342.5	-653.817	-5.302	748.271	-6.388
						343	-655.341	-5.368	745.065	-5.977
						343.5	-656.843	-5.094	741.84	-6.093
						344	-658.323	-5.262	738.597	-5.772
						344.5	-659.78	-4.959	735.342	-6.233
						345	-661.214	-5.401	732.074	-6.09
						345.5	-662.626	-4.977	728.796	-6.388
						346	-664.014	-5.201	725.506	-6.047
						346.5	-665.378	-4.689	722.205	-6.237
						347	-666.719	-5.33	718.895	-5.938
						347.5	-668.036	-4.841	715.574	-6.095
						348	-669.329	-5.369	712.243	-5.964
						348.5	-670.597	-4.514	708.904	-6.295
						349	-671.841	-4.837	705.556	-6.132
						349.5	-673.059	-4.697	702.2	-6.33
						350	-674.253	-5.017	698.835	-5.91
						350.5	-675.421	-4.69	695.464	-6.022
						351	-676.563	-5.005	692.085	-5.946
						351.5	-677.68	-4.183	688.7	-5.93
						352	-678.77	-4.598	685.308	-5.739
						352.5	-679.834	-4.426	681.911	-6.29
						353	-680.872	-4.349	678.508	-5.978
						353.5	-681.882	-4.613	675.101	-6.204
						354	-682.866	-5.067	671.689	-6.055
						354.5	-683.822	-5.082	668.272	-6.397
						355	-684.751	-4.974	664.852	-5.973
						355.5	-685.652	-4.903	661.429	-6.455
						356	-686.524	-5.248	658.003	-5.879
						356.5	-687.369	-4.823	654.574	-6.29
						357	-688.185	-5.311	651.143	-5.957
						357.5	-688.972	-4.745	647.71	-6.443
						358	-689.731	-5.09	644.276	-5.926
						358.5	-690.46	-4.555	640.841	-6.346
						359	-691.159	-5.047	637.406	-5.929
						359.5	-691.829	-4.491	633.971	-6.285
						360	-692.469	-4.967	630.536	-5.684
						360.5	-693.079	-4.642	627.102	-6.058
						361	-693.659	-5.105	623.661	-5.774
						361.5	-694.207	-4.503	620.205	-6.176
						362	-694.725	-4.773	616.735	-6.095
						363	-695.667	-4.625	613.253	-6.489
									609.758	-5.896
									606.254	-6.243
									602.739	-5.974
									599.215	-6.206
									595.684	-5.928
									592.146	-6.068
									588.603	-6.022
									585.054	-6.33
									581.502	-5.749
									577.948	-6.161
									574.391	-5.878
									570.834	-6.47
									567.277	-5.913
									563.722	-6.318
									560.169	-5.999
									556.619	-6.317
									553.073	-6.009
									549.533	-6.339
									545.999	-6.014
									542.473	-6.407
									538.955	-6.206
									535.446	-6.48
									531.947	-6.027
									528.46	-6.099
									524.986	-5.981
									521.524	-6.231
									518.078	-5.753
									514.646	-6.071
									511.231	-5.552
									507.833	-6.228
									504.454	-5.691
									501.093	-6.311
									497.772	-5.915
									494.505	-6.085
									491.289	-5.774
									488.12	-5.948
									484.997	-6.156
									481.916	-6.424
									478.872	-5.974
									475.864	-6.486
									472.888	-6.031
									469.94	-6.356
									467.018	-6.122
									464.118	-6.349
									461.237	-5.936
									458.371	-6.589
									455.519	-6.174
									452.675	-6.488
									449.838	-6.095
									447.004	-6.463
									444.169	-6.011
									441.331	-6.314
									438.486	-5.974
									435.631	-6.541
									432.762	-5.895
									429.878	-6.232
									426.973	-5.912
									424.046	-6.204
									421.093	-5.969
									418.11	-6.173
									415.095	-5.886
									412.044	-6.542
									408.954	-5.849
									405.822	-6.218
									402.644	-5.833
									399.418	-6.82
									396.14	-5.855
									392.806	-6.468
									389.415	-5.999
									385.961	-6.905
									382.444	-5.793
									378.858	-6.281
									375.2	-5.723
									371.469	-6.333
									367.66	-5.884
									363.769	-6.322
									359.795	-6.053
									355.734	-6.135
									351.582	-6.104
									347.336	-6.507
									342.834	-5.915
									337.944	-6.625
									332.703	-5.682
									327.152	-6.267
									321.328	-5.97
									315.272	-5.971
									309.021	-6.13
									302.616	-6.163
									296.094	-5.673
									289.496	-6.236
									282.86	-5.946
									276.225	-6.267
									269.629	-6.194
									263.113	-6.306
									256.716	-6.092
									250.475	-6.75
									244.43	-6.096
									238.621	-6.586
									233.086	-6.059
									227.864	-6.447
									222.995	-6.06
									218.516	-6.505
									214.314	-6.267
									210.24	-6.823
									206.289	-6.082
									202.453	-6.434
									198.725	-6.028
									195.096	-6.463
									191.561	-5.935
									188.111	-6.474
									184.74	-5.808
									181.439	-6.638
									178.203	-6.03
									175.023	-6.368
									171.892	-5.967
									168.803	-6.51
									165.749	-5.95
									162.721	-6.648
									159.714	-5.991
									156.72	-6.309
									153.731	-5.942
									150.74	-6.43
									147.739	-5.951
									144.723	-6.261
									141.682	-6.028
									138.61	-6.431
									135.5	-5.924
									132.345	-6.444
									129.136	-6.196
									125.867	-6.553
									122.58	-6.261
									119.32	-6.852
									116.085	-6.422
									112.871	-6.883
									109.678	-6.23
									106.5	-6.865
									103.337	-6.312
									100.185	-6.553
									97.0415	-6.508
									93.9041	-6.771
									90.7701	-6.351
									87.6367	-6.623
									84.5013	-6.066
									81.3612	-6.86
									78.2139	-6.256
									75.0565	-6.418
									71.8865	-6.254
									68.7012	-6.59
									65.498	-6.206
									62.2741	-6.458
									59.0269	-6.22
									55.7538	-6.359
									52.452	-6.111
									49.119	-6.445
									45.752	-6.134
									42.3485	-6.329
									38.9056	-5.769
									35.4209	-6.241
									31.8915	-6.059
									28.3149	-6.141
									24.6885	-6.017
									21.0094	-6.449
									17.2751	-6.259
									13.4829	-6.685
									9.54	-6.441
									5.3699	-6.731
									0.9939	-5.986
									-3.5663	-6.417
									-8.2893	-5.895
									-13.1534	-6.317
									-18.1371	-5.824
									-23.2189	-6.283
									-28.3773	-5.592
									-33.5908	-6.221
									-38.8377	-5.89
									-44.0965	-5.96
									-49.3458	-5.997
									-54.564	-6.32
									-59.7295	-6.059
									-64.8208	-6.374
									-69.8164	-5.843
									-74.6947	-6.318
									-79.4341	-5.984
									-84.0133	-6.502
									-88.4106	-5.909
									-92.6044	-6.491
									-96.5733	-6.146
									-100.296	-6.37
									-103.75	-6.075
									-106.915	-6.464
									-109.769	-5.999
									-112.29	-6.159
									-114.611	-6.448
									-116.879	-6.858
									-119.096	-6.222
									-121.263	-6.927
									-123.38	-6.377
									-125.45	-6.747
									-127.473	-6.365
									-129.451	-6.776
									-131.384	-6.261
									-133.274	-6.614
									-135.122	-6.313
									-136.93	-6.376
									-138.697	-6.308
									-140.426	-6.373
									-142.118	-6.424
									-143.773	-6.58
									-145.394	-6.449
									-146.981	-6.884
									-148.535	-6.433
									-150.057	-6.663
									-151.55	-6.559
									-153.013	-6.872
									-154.448	-6.536
									-155.856	-6.846
									-157.239	-6.605
									-158.598	-6.916
									-159.933	-6.529
									-161.246	-6.854
									-162.538	-6.762
									-163.81	-6.868
									-165.064	-6.789
									-166.3	-7.043
									-167.52	-6.851
									-168.725	-6.782
									-169.916	-6.881
									-171.094	-7.097
									-172.261	-7.089
									-173.417	-7.28
									-174.564	-6.795
									-175.703	-6.925
									-176.836	-6.617
									-177.962	-7.17
									-179.084	-7.057
									-180.202	-7.202
									-181.319	-6.659
									-182.434	-6.921
									-183.55	-6.689
									-184.666	-7.235
									-185.786	-6.833
									-186.909	-7.082
									-188.037	-6.395
									-189.17	-6.84
									-190.311	-6.525
									-191.461	-6.561
									-192.619	-6.262
									-193.789	-6.66
									-194.97	-6.66
									-196.165	-6.643
									-197.373	-6.414
									-198.597	-6.916
									-199.838	-6.43
									-201.096	-6.882
									-202.373	-6.596
									-203.67	-6.968
									-204.989	-6.526
									-206.33	-7.273
									-207.694	-6.529
									-209.083	-7.016
									-210.498	-6.499
									-211.94	-7.073
									-213.411	-6.307
									-214.91	-6.953
									-216.441	-6.244
									-218.003	-6.713
									-219.561	-6.182
									-221.083	-6.73
									-222.574	-6.182
									-224.039	-7.382
									-225.485	-6.459
									-226.918	-6.77
									-228.341	-6.45
									-229.763	-6.964
									-231.188	-6.706
									-232.621	-6.7
									-234.069	-6.56
									-235.537	-6.868
									-237.031	-6.262
									-238.556	-6.531
									-240.119	-6.25
									-241.725	-6.619
									-243.379	-6.504
									-245.087	-6.993
									-246.856	-6.536
									-248.689	-6.783
									-250.595	-6.295
									-252.577	-7.179
									-254.641	-6.291
									-256.794	-6.746
									-259.041	-6.377
									-261.388	-6.887
									-263.84	-6.348
									-266.403	-6.662
									-269.353	-6.396
									-272.898	-6.962
									-276.939	-6.604
									-281.381	-6.762
									-286.125	-6.016
									-291.073	-6.783
									-296.129	-6.088
									-301.195	-6.554
									-306.173	-6.195
									-310.966	-6.505
									-315.477	-6.824
									-319.607	-6.928
									-323.494	-6.405
									-327.34	-6.803
									-331.144	-6.455
									-334.91	-6.714
									-338.637	-6.263
									-342.327	-6.85
									-345.982	-6.533
									-349.602	-6.645
									-353.189	-6.466
									-356.745	-6.638
									-360.269	-6.618
									-363.763	-6.935
									-367.23	-6.332
									-370.669	-6.752
									-374.082	-6.403
									-377.47	-7.063
									-380.836	-6.592
									-384.178	-6.765
									-387.5	-6.545
									-390.802	-7.197
									-394.085	-6.354
									-397.351	-6.977
									-400.601	-6.406
									-403.835	-6.65
									-407.056	-6.537
									-410.265	-6.738
									-413.461	-6.436
									-416.648	-6.736
									-419.827	-6.482
									-422.997	-7.138
									-426.161	-6.44
									-429.32	-7.005
									-432.475	-6.512
									-435.627	-6.726
									-438.777	-6.439
									-441.927	-6.942
									-445.078	-6.478
									-448.231	-6.642
									-451.387	-6.287
									-454.548	-6.63
									-457.747	-6.108
									-460.99	-6.593
									-464.235	-6.051
									-467.441	-6.288
									-470.567	-6.346
									-473.57	-6.773
									-476.41	-6.739
									-479.046	-6.806
									-481.563	-6.619
									-484.079	-6.78
									-486.591	-6.739
									-489.1	-7.015
									-491.605	-6.845
									-494.107	-7.136
									-496.605	-6.795
									-499.099	-6.996
									-501.588	-6.545
									-504.073	-7.156
									-506.553	-6.683
									-509.028	-6.784
									-511.498	-7.144
									-513.962	-6.848
									-516.42	-6.969
									-518.872	-7.236
									-521.318	-6.761
									-523.757	-7.208
									-526.189	-6.349
									-528.615	-7.097
									-531.033	-6.516
									-533.443	-7.076
									-535.846	-6.381
									-538.241	-6.797
									-540.628	-6.625
									-543.006	-6.946
									-545.376	-6.68
									-547.737	-7.384
									-550.088	-6.495
									-552.431	-7.033
									-554.763	-6.688
									-557.086	-7.123
									-559.398	-6.708
									-561.7	-7.332
									-563.992	-6.478
									-566.273	-6.968
									-568.542	-6.835
									-570.801	-7.129
									-573.047	-6.565
									-575.282	-7.197
									-577.505	-6.749
									-579.716	-6.886
									-581.914	-6.543
									-584.1	-6.987
									-586.272	-6.533
									-588.431	-7.304
									-590.577	-6.634
									-592.709	-7.125
									-594.827	-6.658
									-596.931	-6.817
									-599.021	-6.726
									-601.095	-7.132
									-603.155	-6.755
									-605.2	-7.068
									-607.23	-6.627
									-609.244	-7.317
									-611.242	-6.468
									-613.224	-7.035
									-615.189	-6.401
									-617.138	-6.724
									-619.07	-6.231
									-620.985	-7.145
									-622.883	-6.594
									-624.764	-6.59
									-626.626	-6.57
									-628.471	-7.134
									-630.297	-6.553
									-632.105	-6.696
									-633.894	-7.131
									-635.664	-7.755
									-637.415	-6.692
									-639.147	-7.012
									-640.859	-7.078
									-642.551	-7.649
									-644.222	-6.708
									-645.874	-6.958
									-647.505	-6.797
									-649.115	-7.615
									-650.703	-6.834
									-652.271	-7.267
									-653.817	-7.302
									-655.341	-7.368
									-656.843	-7.094
									-658.323	-7.262
									-659.78	-6.959
									-661.214	-7.401
									-662.626	-6.977
									-664.014	-7.201
									-665.378	-6.689
									-666.719	-7.33
									-668.036	-6.841
									-669.329	-7.369
									-670.597	-6.514
									-671.841	-6.837
									-673.059	-6.697
									-674.253	-7.017
									-675.421	-6.69
									-676.563	-7.005
									-677.68	-6.183
									-678.77	-6.598
									-679.834	-6.426
									-680.872	-6.349
									-681.882	-6.613
									-682.866	-7.067
									-683.822	-7.082
									-684.751	-6.974
									-685.652	-6.903
									-686.524	-7.248
									-687.369	-6.823
									-688.185	-7.311
									-688.972	-6.745
									-689.731	-7.09
									-690.46	-6.555
									-691.159	-7.047
									-691.829	-6.491
									-692.469	-6.967
									-693.079	-6.642
									-693.659	-7.105
									-694.207	-6.503
									-694.725	-6.773
									-695.667	-6.625
