# Supplementary material for: Rainfall variations in central Indo-Pacific over the past 2,700 y
Source: Proc Natl Acad Sci U S A. 2019 Aug 12;116(35):17201–6. doi: 10.1073/pnas.1903167116 (PMC6717306; doi:10.1073/pnas.1903167116)
Supplement: Supplementary File [file pnas.1903167116.sd02.xls]

## Sheet: Sheet1
Year (AD)	ITCZ SI
1	0.19437
2	0.12661
3	0.05886
4	0.02031
5	-0.0004
6	-0.02351
7	-0.05449
8	-0.08004
9	-0.09561
10	-0.11245
11	-0.12909
12	-0.14979
13	-0.16497
14	-0.17463
15	-0.17992
16	-0.18106
17	-0.18097
18	-0.1807
19	-0.17861
20	-0.17453
21	-0.16722
22	-0.15741
23	-0.14601
24	-0.13303
25	-0.12054
26	-0.10735
27	-0.0926
28	-0.07702
29	-0.05943
30	-0.04322
31	-0.02978
32	-0.01948
33	-0.0119
34	-0.00643
35	-0.00307
36	-0.00161
37	-0.00334
38	-0.00826
39	-0.01637
40	-0.025
41	-0.03429
42	-0.04425
43	-0.05511
44	-0.06694
45	-0.07974
46	-0.09356
47	-0.10935
48	-0.12798
49	-0.14883
50	-0.17256
51	-0.1954
52	-0.213
53	-0.22338
54	-0.22888
55	-0.2301
56	-0.22886
57	-0.22985
58	-0.23152
59	-0.2326
60	-0.23067
61	-0.22918
62	-0.2285
63	-0.22998
64	-0.2317
65	-0.23269
66	-0.23132
67	-0.22747
68	-0.22242
69	-0.21978
70	-0.22031
71	-0.22218
72	-0.22084
73	-0.21791
74	-0.21534
75	-0.21569
76	-0.22265
77	-0.23439
78	-0.24391
79	-0.24826
80	-0.24873
81	-0.24757
82	-0.24777
83	-0.24895
84	-0.24964
85	-0.24638
86	-0.2392
87	-0.23153
88	-0.22489
89	-0.21944
90	-0.21157
91	-0.19931
92	-0.18229
93	-0.1662
94	-0.15621
95	-0.15401
96	-0.15761
97	-0.1607
98	-0.15969
99	-0.15218
100	-0.1427
101	-0.13631
102	-0.13318
103	-0.13007
104	-0.12151
105	-0.11061
106	-0.10085
107	-0.09605
108	-0.09511
109	-0.0966
110	-0.09718
111	-0.09406
112	-0.08832
113	-0.082
114	-0.07682
115	-0.07035
116	-0.06061
117	-0.04624
118	-0.02983
119	-0.01495
120	-0.00801
121	-0.00791
122	-0.0096
123	-0.00957
124	-0.00658
125	-0.00612
126	-0.00778
127	-0.01439
128	-0.02211
129	-0.02724
130	-0.0267
131	-0.02367
132	-0.02198
133	-0.02403
134	-0.02821
135	-0.03012
136	-0.02758
137	-0.02085
138	-0.01233
139	-0.00529
140	0.00024
141	0.0044
142	0.01182
143	0.0225
144	0.03185
145	0.03474
146	0.03591
147	0.03882
148	0.04919
149	0.06703
150	0.08813
151	0.10209
152	0.10891
153	0.11117
154	0.1171
155	0.12503
156	0.13227
157	0.13098
158	0.12116
159	0.10903
160	0.1032
161	0.10364
162	0.11277
163	0.11668
164	0.11534
165	0.10986
166	0.10717
167	0.1074
168	0.1097
169	0.10788
170	0.10037
171	0.08655
172	0.07685
173	0.07542
174	0.08071
175	0.08342
176	0.07873
177	0.0678
178	0.05629
179	0.05082
180	0.04765
181	0.04154
182	0.03101
183	0.00941
184	-0.01343
185	-0.0375
186	-0.05947
187	-0.07637
188	-0.09303
189	-0.10994
190	-0.12712
191	-0.1424
192	-0.15391
193	-0.16344
194	-0.17314
195	-0.18616
196	-0.19906
197	-0.20795
198	-0.21484
199	-0.22131
200	-0.234
201	-0.25104
202	-0.27042
203	-0.28717
204	-0.2946
205	-0.29453
206	-0.28834
207	-0.27851
208	-0.27132
209	-0.26582
210	-0.25992
211	-0.25189
212	-0.24236
213	-0.23133
214	-0.22281
215	-0.21978
216	-0.21906
217	-0.22063
218	-0.22173
219	-0.21833
220	-0.20883
221	-0.19324
222	-0.1749
223	-0.15574
224	-0.14167
225	-0.13311
226	-0.12825
227	-0.12553
228	-0.12583
229	-0.12818
230	-0.13155
231	-0.13695
232	-0.14276
233	-0.14901
234	-0.1557
235	-0.16052
236	-0.16404
237	-0.16628
238	-0.16723
239	-0.17038
240	-0.17779
241	-0.18774
242	-0.19842
243	-0.2077
244	-0.21568
245	-0.21996
246	-0.22015
247	-0.21687
248	-0.21205
249	-0.20567
250	-0.1987
251	-0.19474
252	-0.1944
253	-0.19768
254	-0.20386
255	-0.21143
256	-0.21994
257	-0.22788
258	-0.23526
259	-0.24082
260	-0.24138
261	-0.23725
262	-0.23014
263	-0.22318
264	-0.21851
265	-0.2161
266	-0.21598
267	-0.21758
268	-0.22
269	-0.22151
270	-0.22211
271	-0.22039
272	-0.21476
273	-0.20538
274	-0.19362
275	-0.18292
276	-0.1748
277	-0.16928
278	-0.16635
279	-0.1639
280	-0.16215
281	-0.15983
282	-0.15662
283	-0.15147
284	-0.14305
285	-0.13136
286	-0.11641
287	-0.10641
288	-0.10226
289	-0.1042
290	-0.11223
291	-0.12028
292	-0.12975
293	-0.14018
294	-0.15053
295	-0.16211
296	-0.17218
297	-0.18073
298	-0.18777
299	-0.19057
300	-0.19091
301	-0.18981
302	-0.18837
303	-0.18932
304	-0.19373
305	-0.2016
306	-0.21323
307	-0.22784
308	-0.23722
309	-0.24104
310	-0.2393
311	-0.23128
312	-0.22362
313	-0.21664
314	-0.21077
315	-0.20998
316	-0.21161
317	-0.21567
318	-0.22002
319	-0.22211
320	-0.22465
321	-0.22797
322	-0.23208
323	-0.23861
324	-0.2482
325	-0.26088
326	-0.27663
327	-0.29517
328	-0.31335
329	-0.32605
330	-0.33328
331	-0.33501
332	-0.3355
333	-0.33493
334	-0.33684
335	-0.34123
336	-0.34501
337	-0.34819
338	-0.34826
339	-0.34609
340	-0.34383
341	-0.34147
342	-0.33976
343	-0.33965
344	-0.34191
345	-0.34314
346	-0.34319
347	-0.34176
348	-0.33407
349	-0.32402
350	-0.31709
351	-0.31439
352	-0.31855
353	-0.32606
354	-0.33536
355	-0.34043
356	-0.34121
357	-0.33769
358	-0.33135
359	-0.32704
360	-0.32765
361	-0.33364
362	-0.34227
363	-0.35087
364	-0.3549
365	-0.35194
366	-0.34652
367	-0.33948
368	-0.33494
369	-0.33668
370	-0.34092
371	-0.3473
372	-0.35198
373	-0.357
374	-0.36514
375	-0.37723
376	-0.39564
377	-0.41192
378	-0.42609
379	-0.43665
380	-0.44545
381	-0.45309
382	-0.45955
383	-0.46618
384	-0.46665
385	-0.46458
386	-0.45997
387	-0.45569
388	-0.4557
389	-0.45619
390	-0.45166
391	-0.44249
392	-0.4313
393	-0.42386
394	-0.41953
395	-0.4155
396	-0.40796
397	-0.39373
398	-0.38134
399	-0.37143
400	-0.36899
401	-0.36986
402	-0.37162
403	-0.36716
404	-0.35791
405	-0.3521
406	-0.35467
407	-0.36579
408	-0.37809
409	-0.38434
410	-0.38342
411	-0.38181
412	-0.38529
413	-0.39131
414	-0.39682
415	-0.39485
416	-0.38541
417	-0.37242
418	-0.36205
419	-0.35428
420	-0.34785
421	-0.33464
422	-0.31465
423	-0.29292
424	-0.28059
425	-0.27766
426	-0.28128
427	-0.28236
428	-0.28073
429	-0.27752
430	-0.27766
431	-0.28225
432	-0.28869
433	-0.2935
434	-0.2966
435	-0.30169
436	-0.3123
437	-0.32835
438	-0.34506
439	-0.35924
440	-0.3717
441	-0.3867
442	-0.40555
443	-0.42685
444	-0.44303
445	-0.45002
446	-0.44994
447	-0.44776
448	-0.44931
449	-0.45063
450	-0.44841
451	-0.44027
452	-0.43099
453	-0.42455
454	-0.42132
455	-0.41804
456	-0.41065
457	-0.39853
458	-0.38438
459	-0.3729
460	-0.36384
461	-0.35456
462	-0.34146
463	-0.32685
464	-0.31595
465	-0.31145
466	-0.31257
467	-0.31224
468	-0.30834
469	-0.29992
470	-0.29545
471	-0.29712
472	-0.30454
473	-0.30889
474	-0.30878
475	-0.30496
476	-0.30104
477	-0.29738
478	-0.294
479	-0.28955
480	-0.28402
481	-0.27765
482	-0.27413
483	-0.2741
484	-0.27702
485	-0.2778
486	-0.27613
487	-0.27281
488	-0.27355
489	-0.28043
490	-0.2927
491	-0.30585
492	-0.31432
493	-0.31826
494	-0.32176
495	-0.32826
496	-0.34
497	-0.35665
498	-0.375
499	-0.39053
500	-0.40197
501	-0.40932
502	-0.41747
503	-0.42546
504	-0.43265
505	-0.43876
506	-0.44279
507	-0.44503
508	-0.4455
509	-0.44725
510	-0.4482
511	-0.44735
512	-0.44274
513	-0.43841
514	-0.4346
515	-0.43147
516	-0.42718
517	-0.41823
518	-0.40464
519	-0.389
520	-0.37554
521	-0.36424
522	-0.35552
523	-0.3491
524	-0.34408
525	-0.34045
526	-0.33622
527	-0.33254
528	-0.32941
529	-0.32715
530	-0.32376
531	-0.31926
532	-0.31465
533	-0.31012
534	-0.30617
535	-0.30281
536	-0.29918
537	-0.29668
538	-0.29655
539	-0.29879
540	-0.30219
541	-0.3058
542	-0.31009
543	-0.31482
544	-0.31819
545	-0.32019
546	-0.32083
547	-0.32092
548	-0.32017
549	-0.31745
550	-0.31243
551	-0.3061
552	-0.29861
553	-0.28996
554	-0.28056
555	-0.27071
556	-0.26041
557	-0.25033
558	-0.24128
559	-0.23395
560	-0.22833
561	-0.22529
562	-0.22235
563	-0.21902
564	-0.21516
565	-0.21093
566	-0.20741
567	-0.20468
568	-0.20361
569	-0.20301
570	-0.204
571	-0.20658
572	-0.21083
573	-0.21831
574	-0.22837
575	-0.24202
576	-0.2562
577	-0.27087
578	-0.28605
579	-0.29882
580	-0.30898
581	-0.31654
582	-0.3224
583	-0.3295
584	-0.33779
585	-0.34731
586	-0.35569
587	-0.36292
588	-0.36892
589	-0.37429
590	-0.37947
591	-0.38426
592	-0.38867
593	-0.39045
594	-0.38931
595	-0.3859
596	-0.38055
597	-0.37451
598	-0.36744
599	-0.3614
600	-0.35722
601	-0.35715
602	-0.36121
603	-0.36938
604	-0.37837
605	-0.38474
606	-0.38847
607	-0.38987
608	-0.38918
609	-0.38641
610	-0.38157
611	-0.37669
612	-0.37183
613	-0.36698
614	-0.36313
615	-0.36051
616	-0.35913
617	-0.35884
618	-0.35904
619	-0.36009
620	-0.35991
621	-0.35972
622	-0.35855
623	-0.35641
624	-0.35162
625	-0.3446
626	-0.3388
627	-0.33421
628	-0.3327
629	-0.33384
630	-0.33651
631	-0.33948
632	-0.34011
633	-0.33852
634	-0.33473
635	-0.33101
636	-0.32628
637	-0.32194
638	-0.31612
639	-0.30916
640	-0.3011
641	-0.29192
642	-0.28256
643	-0.27239
644	-0.26139
645	-0.24933
646	-0.23829
647	-0.22828
648	-0.21976
649	-0.21283
650	-0.20655
651	-0.20206
652	-0.19726
653	-0.1932
654	-0.18986
655	-0.18824
656	-0.18785
657	-0.18806
658	-0.18751
659	-0.18535
660	-0.18353
661	-0.18208
662	-0.18243
663	-0.18227
664	-0.18048
665	-0.17704
666	-0.17221
667	-0.16748
668	-0.16248
669	-0.15801
670	-0.15252
671	-0.14601
672	-0.13815
673	-0.12843
674	-0.11913
675	-0.11026
676	-0.10325
677	-0.09588
678	-0.08814
679	-0.07984
680	-0.07321
681	-0.06787
682	-0.06383
683	-0.05985
684	-0.05448
685	-0.0477
686	-0.03909
687	-0.03188
688	-0.02622
689	-0.02271
690	-0.02247
691	-0.02417
692	-0.02783
693	-0.03156
694	-0.03826
695	-0.04742
696	-0.05959
697	-0.0736
698	-0.08822
699	-0.10151
700	-0.11131
701	-0.1182
702	-0.12337
703	-0.12824
704	-0.1334
705	-0.13882
706	-0.14571
707	-0.15346
708	-0.1605
709	-0.16684
710	-0.17444
711	-0.18102
712	-0.18621
713	-0.18844
714	-0.18908
715	-0.18904
716	-0.18922
717	-0.19078
718	-0.19134
719	-0.19076
720	-0.18792
721	-0.18518
722	-0.18264
723	-0.18199
724	-0.18233
725	-0.18388
726	-0.18507
727	-0.18321
728	-0.17931
729	-0.17442
730	-0.17149
731	-0.16834
732	-0.16478
733	-0.15903
734	-0.15264
735	-0.14649
736	-0.1428
737	-0.14116
738	-0.13981
739	-0.13857
740	-0.13697
741	-0.13807
742	-0.14109
743	-0.14512
744	-0.14842
745	-0.1504
746	-0.14977
747	-0.14808
748	-0.14727
749	-0.15
750	-0.15521
751	-0.15994
752	-0.16176
753	-0.16126
754	-0.16059
755	-0.16044
756	-0.16087
757	-0.1597
758	-0.15528
759	-0.14734
760	-0.13724
761	-0.1281
762	-0.12109
763	-0.11697
764	-0.11403
765	-0.11044
766	-0.10626
767	-0.10253
768	-0.10081
769	-0.10066
770	-0.09874
771	-0.09409
772	-0.08673
773	-0.08024
774	-0.07639
775	-0.07519
776	-0.07471
777	-0.07118
778	-0.06458
779	-0.05681
780	-0.05193
781	-0.05021
782	-0.04885
783	-0.04362
784	-0.03454
785	-0.02423
786	-0.01737
787	-0.01395
788	-0.01315
789	-0.0109
790	-0.00697
791	-0.00202
792	0.00167
793	0.00381
794	0.00554
795	0.0091
796	0.01475
797	0.02124
798	0.02313
799	0.01921
800	0.01029
801	0.00201
802	-0.00318
803	-0.00556
804	-0.00947
805	-0.0175
806	-0.02964
807	-0.04238
808	-0.05231
809	-0.05882
810	-0.06466
811	-0.07305
812	-0.08399
813	-0.09593
814	-0.10522
815	-0.11188
816	-0.11675
817	-0.12499
818	-0.13658
819	-0.14731
820	-0.15108
821	-0.14789
822	-0.14423
823	-0.14566
824	-0.15235
825	-0.15636
826	-0.15412
827	-0.14712
828	-0.1415
829	-0.14068
830	-0.14257
831	-0.14508
832	-0.14525
833	-0.14647
834	-0.14902
835	-0.15446
836	-0.15978
837	-0.16409
838	-0.16527
839	-0.16419
840	-0.16326
841	-0.16716
842	-0.17586
843	-0.18473
844	-0.19028
845	-0.19234
846	-0.1957
847	-0.20082
848	-0.20636
849	-0.21057
850	-0.21344
851	-0.21699
852	-0.22053
853	-0.22406
854	-0.22472
855	-0.22354
856	-0.22236
857	-0.22354
858	-0.22579
859	-0.22633
860	-0.2252
861	-0.22556
862	-0.22765
863	-0.23142
864	-0.2323
865	-0.23036
866	-0.2254
867	-0.22148
868	-0.22022
869	-0.22148
870	-0.22143
871	-0.21925
872	-0.21563
873	-0.21309
874	-0.21164
875	-0.21074
876	-0.20929
877	-0.20729
878	-0.20422
879	-0.20096
880	-0.19827
881	-0.19528
882	-0.19079
883	-0.18553
884	-0.17951
885	-0.17744
886	-0.17807
887	-0.18061
888	-0.18289
889	-0.18377
890	-0.18354
891	-0.18373
892	-0.18518
893	-0.18786
894	-0.1908
895	-0.19304
896	-0.19389
897	-0.19333
898	-0.19137
899	-0.18914
900	-0.18858
901	-0.18942
902	-0.19166
903	-0.19335
904	-0.19382
905	-0.19193
906	-0.18719
907	-0.18087
908	-0.17429
909	-0.16746
910	-0.16037
911	-0.15296
912	-0.14475
913	-0.13574
914	-0.12595
915	-0.11635
916	-0.1079
917	-0.10132
918	-0.09661
919	-0.09378
920	-0.09226
921	-0.09025
922	-0.08724
923	-0.08345
924	-0.07887
925	-0.07351
926	-0.06847
927	-0.06425
928	-0.06085
929	-0.05795
930	-0.05605
931	-0.05514
932	-0.05506
933	-0.05485
934	-0.05455
935	-0.05413
936	-0.05361
937	-0.05314
938	-0.05269
939	-0.05229
940	-0.05162
941	-0.05122
942	-0.05142
943	-0.05218
944	-0.05332
945	-0.0548
946	-0.05665
947	-0.05886
948	-0.06142
949	-0.06431
950	-0.06751
951	-0.07006
952	-0.07198
953	-0.07326
954	-0.0739
955	-0.07389
956	-0.07324
957	-0.07199
958	-0.06998
959	-0.06722
960	-0.06372
961	-0.05978
962	-0.0554
963	-0.05124
964	-0.04799
965	-0.04603
966	-0.04536
967	-0.04598
968	-0.0479
969	-0.04973
970	-0.05088
971	-0.05135
972	-0.05158
973	-0.05157
974	-0.05145
975	-0.05164
976	-0.05215
977	-0.05299
978	-0.05411
979	-0.0557
980	-0.05836
981	-0.06215
982	-0.06705
983	-0.07309
984	-0.07959
985	-0.08575
986	-0.09105
987	-0.09547
988	-0.09901
989	-0.10169
990	-0.10488
991	-0.10882
992	-0.11323
993	-0.11815
994	-0.12358
995	-0.12939
996	-0.13515
997	-0.14089
998	-0.14702
999	-0.15358
1000	-0.16034
1001	-0.16674
1002	-0.17271
1003	-0.17824
1004	-0.18334
1005	-0.18827
1006	-0.194
1007	-0.19937
1008	-0.20434
1009	-0.20894
1010	-0.21316
1011	-0.217
1012	-0.22083
1013	-0.22496
1014	-0.22914
1015	-0.23139
1016	-0.23173
1017	-0.23015
1018	-0.22662
1019	-0.22073
1020	-0.21244
1021	-0.20178
1022	-0.18963
1023	-0.17599
1024	-0.1615
1025	-0.14683
1026	-0.13173
1027	-0.11532
1028	-0.09895
1029	-0.08261
1030	-0.06632
1031	-0.05006
1032	-0.03384
1033	-0.01761
1034	-0.00119
1035	0.01522
1036	0.02955
1037	0.04181
1038	0.05199
1039	0.06011
1040	0.06616
1041	0.07012
1042	0.07202
1043	0.07296
1044	0.07297
1045	0.07265
1046	0.0727
1047	0.07312
1048	0.0739
1049	0.07505
1050	0.07689
1051	0.07943
1052	0.08261
1053	0.08632
1054	0.09054
1055	0.09504
1056	0.09984
1057	0.10505
1058	0.11065
1059	0.11665
1060	0.12304
1061	0.12985
1062	0.13693
1063	0.14406
1064	0.15016
1065	0.15522
1066	0.15924
1067	0.16222
1068	0.16417
1069	0.16507
1070	0.16495
1071	0.16344
1072	0.16051
1073	0.15602
1074	0.15009
1075	0.14273
1076	0.13393
1077	0.1237
1078	0.11315
1079	0.10232
1080	0.09117
1081	0.07973
1082	0.06838
1083	0.05754
1084	0.04744
1085	0.03893
1086	0.03202
1087	0.0267
1088	0.02298
1089	0.02083
1090	0.02029
1091	0.02124
1092	0.02253
1093	0.02426
1094	0.02656
1095	0.02945
1096	0.03293
1097	0.03699
1098	0.04163
1099	0.04573
1100	0.04928
1101	0.05201
1102	0.05387
1103	0.05443
1104	0.05342
1105	0.05083
1106	0.04715
1107	0.0424
1108	0.03656
1109	0.02964
1110	0.02164
1111	0.01247
1112	0.00195
1113	-0.00876
1114	-0.0197
1115	-0.03083
1116	-0.04218
1117	-0.05373
1118	-0.06551
1119	-0.07748
1120	-0.08967
1121	-0.10112
1122	-0.11105
1123	-0.11804
1124	-0.12208
1125	-0.12317
1126	-0.12132
1127	-0.11701
1128	-0.11027
1129	-0.10106
1130	-0.08942
1131	-0.07531
1132	-0.05868
1133	-0.03999
1134	-0.02103
1135	-0.00316
1136	0.01364
1137	0.02936
1138	0.04401
1139	0.0576
1140	0.0701
1141	0.08152
1142	0.09094
1143	0.09779
1144	0.10216
1145	0.10453
1146	0.10488
1147	0.10322
1148	0.09955
1149	0.09378
1150	0.08594
1151	0.07601
1152	0.064
1153	0.04983
1154	0.03356
1155	0.01698
1156	0.00142
1157	-0.01313
1158	-0.02666
1159	-0.03917
1160	-0.05067
1161	-0.06114
1162	-0.07034
1163	-0.08028
1164	-0.09098
1165	-0.09995
1166	-0.10767
1167	-0.11891
1168	-0.13368
1169	-0.14766
1170	-0.16081
1171	-0.17312
1172	-0.18745
1173	-0.20318
1174	-0.21698
1175	-0.22802
1176	-0.23624
1177	-0.24166
1178	-0.24721
1179	-0.25635
1180	-0.26716
1181	-0.27612
1182	-0.28336
1183	-0.28308
1184	-0.27502
1185	-0.25936
1186	-0.24361
1187	-0.2254
1188	-0.20934
1189	-0.18847
1190	-0.17159
1191	-0.15653
1192	-0.1486
1193	-0.14389
1194	-0.14674
1195	-0.14654
1196	-0.14402
1197	-0.14231
1198	-0.13935
1199	-0.13183
1200	-0.11907
1201	-0.10359
1202	-0.08865
1203	-0.07045
1204	-0.06342
1205	-0.06628
1206	-0.07277
1207	-0.07926
1208	-0.09236
1209	-0.10186
1210	-0.11472
1211	-0.12497
1212	-0.13476
1213	-0.13791
1214	-0.13542
1215	-0.12436
1216	-0.11854
1217	-0.11725
1218	-0.114
1219	-0.1109
1220	-0.11216
1221	-0.11502
1222	-0.11888
1223	-0.124
1224	-0.13366
1225	-0.13944
1226	-0.14088
1227	-0.14625
1228	-0.15553
1229	-0.15919
1230	-0.15807
1231	-0.15435
1232	-0.14955
1233	-0.14371
1234	-0.13837
1235	-0.13352
1236	-0.13004
1237	-0.12794
1238	-0.124
1239	-0.12158
1240	-0.12472
1241	-0.12955
1242	-0.13467
1243	-0.14006
1244	-0.14785
1245	-0.15844
1246	-0.16849
1247	-0.17798
1248	-0.18212
1249	-0.18424
1250	-0.18964
1251	-0.19832
1252	-0.20834
1253	-0.21786
1254	-0.22684
1255	-0.23588
1256	-0.24495
1257	-0.25726
1258	-0.26697
1259	-0.27744
1260	-0.29008
1261	-0.30082
1262	-0.30686
1263	-0.30959
1264	-0.31448
1265	-0.31556
1266	-0.30998
1267	-0.30215
1268	-0.29861
1269	-0.29918
1270	-0.29786
1271	-0.30064
1272	-0.30329
1273	-0.30276
1274	-0.30427
1275	-0.31046
1276	-0.31674
1277	-0.32788
1278	-0.32782
1279	-0.32681
1280	-0.32607
1281	-0.32417
1282	-0.31956
1283	-0.31504
1284	-0.31344
1285	-0.30876
1286	-0.30487
1287	-0.30585
1288	-0.31062
1289	-0.31196
1290	-0.31621
1291	-0.32603
1292	-0.32942
1293	-0.3306
1294	-0.33735
1295	-0.34624
1296	-0.34802
1297	-0.3494
1298	-0.3456
1299	-0.3451
1300	-0.34349
1301	-0.34465
1302	-0.34487
1303	-0.34574
1304	-0.34798
1305	-0.34874
1306	-0.34557
1307	-0.34288
1308	-0.33943
1309	-0.33416
1310	-0.32778
1311	-0.31729
1312	-0.30162
1313	-0.28663
1314	-0.27515
1315	-0.26224
1316	-0.24012
1317	-0.22157
1318	-0.20325
1319	-0.18251
1320	-0.16215
1321	-0.14748
1322	-0.12916
1323	-0.11089
1324	-0.09388
1325	-0.07822
1326	-0.06455
1327	-0.05585
1328	-0.04756
1329	-0.03966
1330	-0.03323
1331	-0.02825
1332	-0.02436
1333	-0.02207
1334	-0.02152
1335	-0.01986
1336	-0.01587
1337	-0.01729
1338	-0.01917
1339	-0.02155
1340	-0.02653
1341	-0.03412
1342	-0.03852
1343	-0.04282
1344	-0.04798
1345	-0.0528
1346	-0.05653
1347	-0.05935
1348	-0.06103
1349	-0.06175
1350	-0.0615
1351	-0.06071
1352	-0.05953
1353	-0.05828
1354	-0.05754
1355	-0.0573
1356	-0.05738
1357	-0.05812
1358	-0.05951
1359	-0.06033
1360	-0.06057
1361	-0.06153
1362	-0.0624
1363	-0.06368
1364	-0.06647
1365	-0.06839
1366	-0.06946
1367	-0.06962
1368	-0.06804
1369	-0.06675
1370	-0.06664
1371	-0.06817
1372	-0.07091
1373	-0.07393
1374	-0.07673
1375	-0.07931
1376	-0.08169
1377	-0.08578
1378	-0.09251
1379	-0.10187
1380	-0.11354
1381	-0.12465
1382	-0.13437
1383	-0.14354
1384	-0.15219
1385	-0.16183
1386	-0.17386
1387	-0.18829
1388	-0.20511
1389	-0.22202
1390	-0.23729
1391	-0.25024
1392	-0.26165
1393	-0.27142
1394	-0.28035
1395	-0.28844
1396	-0.29569
1397	-0.30315
1398	-0.30907
1399	-0.31345
1400	-0.31626
1401	-0.31703
1402	-0.31695
1403	-0.31603
1404	-0.31427
1405	-0.31229
1406	-0.30859
1407	-0.30315
1408	-0.29628
1409	-0.28794
1410	-0.28042
1411	-0.27375
1412	-0.26763
1413	-0.26236
1414	-0.25805
1415	-0.25468
1416	-0.25227
1417	-0.24883
1418	-0.24322
1419	-0.23543
1420	-0.22548
1421	-0.21157
1422	-0.19617
1423	-0.18096
1424	-0.16705
1425	-0.15702
1426	-0.14891
1427	-0.14275
1428	-0.13815
1429	-0.13088
1430	-0.12315
1431	-0.11496
1432	-0.10631
1433	-0.098
1434	-0.08896
1435	-0.07922
1436	-0.06875
1437	-0.05758
1438	-0.0486
1439	-0.0394
1440	-0.03
1441	-0.02039
1442	-0.01221
1443	-0.00384
1444	0.00261
1445	0.00723
1446	0.01257
1447	0.01731
1448	0.02147
1449	0.02593
1450	0.02908
1451	0.03314
1452	0.03808
1453	0.04394
1454	0.04666
1455	0.04515
1456	0.03943
1457	0.02947
1458	0.0196
1459	0.01362
1460	0.01194
1461	0.01153
1462	0.00659
1463	0.00334
1464	-0.00778
1465	-0.02132
1466	-0.02888
1467	-0.0383
1468	-0.0419
1469	-0.04516
1470	-0.04885
1471	-0.05621
1472	-0.06505
1473	-0.07142
1474	-0.08108
1475	-0.0864
1476	-0.0852
1477	-0.0775
1478	-0.06412
1479	-0.0499
1480	-0.0377
1481	-0.03042
1482	-0.02506
1483	-0.01678
1484	-0.01157
1485	0.00038
1486	0.01572
1487	0.02713
1488	0.04243
1489	0.05394
1490	0.06715
1491	0.08156
1492	0.09799
1493	0.11316
1494	0.1231
1495	0.13356
1496	0.14174
1497	0.14704
1498	0.14946
1499	0.14982
1500	0.14865
1501	0.14597
1502	0.14176
1503	0.13709
1504	0.13367
1505	0.13114
1506	0.12922
1507	0.12793
1508	0.12724
1509	0.12717
1510	0.12772
1511	0.12889
1512	0.13067
1513	0.13312
1514	0.13735
1515	0.14311
1516	0.14903
1517	0.1551
1518	0.16133
1519	0.16771
1520	0.17424
1521	0.18094
1522	0.18778
1523	0.19367
1524	0.19754
1525	0.19867
1526	0.19894
1527	0.19835
1528	0.19692
1529	0.1925
1530	0.18604
1531	0.17752
1532	0.1706
1533	0.16527
1534	0.16154
1535	0.15599
1536	0.14889
1537	0.14159
1538	0.13528
1539	0.12995
1540	0.12562
1541	0.12298
1542	0.12203
1543	0.1227
1544	0.12453
1545	0.12754
1546	0.13171
1547	0.13352
1548	0.13298
1549	0.13137
1550	0.13081
1551	0.13038
1552	0.12632
1553	0.12431
1554	0.11475
1555	0.10278
1556	0.0984
1557	0.0911
1558	0.08339
1559	0.08508
1560	0.08197
1561	0.07625
1562	0.06938
1563	0.06088
1564	0.05107
1565	0.03923
1566	0.02992
1567	0.02139
1568	0.01529
1569	0.01197
1570	0.00731
1571	0.00131
1572	-0.0032
1573	-0.00405
1574	-0.01149
1575	-0.00928
1576	-0.00877
1577	-0.01654
1578	-0.0187
1579	-0.0178
1580	-0.02834
1581	-0.0377
1582	-0.04808
1583	-0.06851
1584	-0.08442
1585	-0.09604
1586	-0.1032
1587	-0.11277
1588	-0.123
1589	-0.13723
1590	-0.15044
1591	-0.15979
1592	-0.16777
1593	-0.17612
1594	-0.18328
1595	-0.18814
1596	-0.19733
1597	-0.20131
1598	-0.20395
1599	-0.20862
1600	-0.21532
1601	-0.22087
1602	-0.22368
1603	-0.22082
1604	-0.21019
1605	-0.2059
1606	-0.1986
1607	-0.19376
1608	-0.18908
1609	-0.18333
1610	-0.17686
1611	-0.17506
1612	-0.17192
1613	-0.16499
1614	-0.1569
1615	-0.14625
1616	-0.13319
1617	-0.12357
1618	-0.11616
1619	-0.10707
1620	-0.10267
1621	-0.09536
1622	-0.08479
1623	-0.07784
1624	-0.07232
1625	-0.06345
1626	-0.05601
1627	-0.05593
1628	-0.05567
1629	-0.05567
1630	-0.0583
1631	-0.05986
1632	-0.05804
1633	-0.05885
1634	-0.06381
1635	-0.07135
1636	-0.08286
1637	-0.0965
1638	-0.10639
1639	-0.11979
1640	-0.1365
1641	-0.1453
1642	-0.15376
1643	-0.1619
1644	-0.16575
1645	-0.17046
1646	-0.17512
1647	-0.175
1648	-0.17698
1649	-0.18181
1650	-0.18902
1651	-0.19513
1652	-0.20014
1653	-0.20794
1654	-0.21853
1655	-0.2282
1656	-0.23694
1657	-0.24451
1658	-0.25228
1659	-0.26026
1660	-0.26315
1661	-0.26112
1662	-0.26144
1663	-0.26408
1664	-0.26903
1665	-0.27368
1666	-0.27801
1667	-0.28305
1668	-0.28911
1669	-0.29367
1670	-0.29599
1671	-0.29606
1672	-0.297
1673	-0.29882
1674	-0.29656
1675	-0.29024
1676	-0.28412
1677	-0.27792
1678	-0.27189
1679	-0.2622
1680	-0.24883
1681	-0.2392
1682	-0.2333
1683	-0.22849
1684	-0.22477
1685	-0.22215
1686	-0.22381
1687	-0.22975
1688	-0.23664
1689	-0.24418
1690	-0.25307
1691	-0.26332
1692	-0.27492
1693	-0.28329
1694	-0.28843
1695	-0.2935
1696	-0.29828
1697	-0.29823
1698	-0.29362
1699	-0.28445
1700	-0.28002
1701	-0.28031
1702	-0.27687
1703	-0.26999
1704	-0.26625
1705	-0.26566
1706	-0.26819
1707	-0.26963
1708	-0.26996
1709	-0.27113
1710	-0.27315
1711	-0.27241
1712	-0.26733
1713	-0.25654
1714	-0.2468
1715	-0.23809
1716	-0.22938
1717	-0.22089
1718	-0.21895
1719	-0.22356
1720	-0.2313
1721	-0.24168
1722	-0.24662
1723	-0.26108
1724	-0.28188
1725	-0.28959
1726	-0.28738
1727	-0.28437
1728	-0.288
1729	-0.28509
1730	-0.28315
1731	-0.27567
1732	-0.26078
1733	-0.24506
1734	-0.22949
1735	-0.20812
1736	-0.19284
1737	-0.17958
1738	-0.17479
1739	-0.1678
1740	-0.17263
1741	-0.17308
1742	-0.17062
1743	-0.16481
1744	-0.15982
1745	-0.14033
1746	-0.12584
1747	-0.1272
1748	-0.11601
1749	-0.10331
1750	-0.09647
1751	-0.08395
1752	-0.07515
1753	-0.07095
1754	-0.07983
1755	-0.08947
1756	-0.10193
1757	-0.11756
1758	-0.12567
1759	-0.12467
1760	-0.11745
1761	-0.09414
1762	-0.08912
1763	-0.07648
1764	-0.07462
1765	-0.06531
1766	-0.07426
1767	-0.08726
1768	-0.08303
1769	-0.09299
1770	-0.09522
1771	-0.0967
1772	-0.09681
1773	-0.10364
1774	-0.11331
1775	-0.10863
1776	-0.1009
1777	-0.08653
1778	-0.06683
1779	-0.05254
1780	-0.04319
1781	-0.04428
1782	-0.04982
1783	-0.04257
1784	-0.04814
1785	-0.04929
1786	-0.05021
1787	-0.05331
1788	-0.04631
1789	-0.04269
1790	-0.02978
1791	-0.00396
1792	0.01492
1793	0.02859
1794	0.05146
1795	0.07485
1796	0.09951
1797	0.11703
1798	0.11504
1799	0.12378
1800	0.12743
1801	0.13028
1802	0.13665
1803	0.14518
1804	0.14566
1805	0.15966
1806	0.16453
1807	0.1685
1808	0.18619
1809	0.17918
1810	0.17309
1811	0.16211
1812	0.13531
1813	0.11886
1814	0.10456
1815	0.08685
1816	0.07723
1817	0.05311
1818	0.03691
1819	0.03291
1820	0.01552
1821	0.00528
1822	-0.00393
1823	-0.01056
1824	-0.01852
1825	-0.02143
1826	-0.03009
1827	-0.02634
1828	-0.0279
1829	-0.03643
1830	-0.03037
1831	-0.02531
1832	-0.02149
1833	-0.01492
1834	-0.0146
1835	-0.01214
1836	-0.0081
1837	-0.01296
1838	-0.01612
1839	-0.01928
1840	-0.03125
1841	-0.03
1842	-0.04441
1843	-0.04398
1844	-0.02739
1845	-0.02564
1846	-0.01851
1847	-0.01186
1848	-0.01026
1849	-0.00229
1850	0.00728
1851	0.01505
1852	0.01664
1853	0.02182
1854	0.02628
1855	0.03744
1856	0.05203
1857	0.05789
1858	0.05832
1859	0.06602
1860	0.06753
1861	0.07218
1862	0.06572
1863	0.07525
1864	0.07218
1865	0.05182
1866	0.0507
1867	0.04983
1868	0.05095
1869	0.04859
1870	0.03979
1871	0.03716
1872	0.03243
1873	0.02676
1874	0.0207
1875	0.01743
1876	0.01594
1877	0.00594
1878	-0.00183
1879	0.00098
1880	-0.00334
1881	-0.00891
1882	-0.01234
1883	-0.00881
1884	-0.01384
1885	-0.01333
1886	-0.01502
1887	-0.0207
1888	-0.02572
1889	-0.02808
1890	-0.02567
1891	-0.02106
1892	-0.02312
1893	-0.0242
1894	-0.02264
1895	-0.02304
1896	-0.02583
1897	-0.03706
1898	-0.0427
1899	-0.04102
1900	-0.04554
1901	-0.04499
1902	-0.04486
1903	-0.04307
1904	-0.04208
1905	-0.03116
1906	-0.02631
1907	-0.01844
1908	-0.00835
1909	-0.00074
1910	-0.00054
1911	0.00546
1912	0.01385
1913	0.02186
1914	0.03482
1915	0.05277
1916	0.0646
1917	0.0791
1918	0.09776
1919	0.11546
1920	0.12588
1921	0.13154
1922	0.14038
1923	0.15023
1924	0.16005
1925	0.1669
1926	0.17047
1927	0.17367
1928	0.16889
1929	0.16909
1930	0.16598
1931	0.1627
1932	0.14882
1933	0.13602
1934	0.12745
1935	0.11222
1936	0.09627
1937	0.09192
1938	0.08329
1939	0.07035
1940	0.05511
1941	0.046
1942	0.03695
1943	0.02427
1944	0.01923
1945	0.02567
1946	0.0371
1947	0.04356
1948	0.05101
1949	0.0684
1950	0.08333
1951	0.0901
1952	0.09484
1953	0.09805
1954	0.09929
1955	0.09636
1956	0.0913
1957	0.0827
1958	0.0695
1959	0.05902
1960	0.05561
1961	0.05404
1962	0.05073
1963	0.05357
1964	0.061
1965	0.06042
1966	0.05656
1967	0.05131
1968	0.05082
1969	0.05927
1970	0.06354
1971	0.0631
1972	0.07701
1973	0.09241
1974	0.11338
1975	0.137
1976	0.15969
1977	0.19174
1978	0.22287
1979	0.25085
1980	0.28179
1981	0.30949
1982	0.3276
1983	0.34142
1984	0.35461
1985	0.3659
1986	0.37545
1987	0.37623
1988	0.37442
1989	0.37196
1990	0.35373
1991	0.3414
1992	0.32107
1993	0.29801
1994	0.28239
1995	0.26232
1996	0.24021
1997	0.21176
1998	0.16769
1999	0.14476
[truncated: 5 more rows]
